# Supplementary material for: Epigenomic evolution in diffuse large B-cell lymphomas
Source: Nat Commun. 2015 Apr 20;6:6921. doi: 10.1038/ncomms7921 (PMC4411286; doi:10.1038/ncomms7921)
Supplement: Supplementary Data 1 — Clinical information for patients in cohort 1 [file ncomms7921-s2.xls]

## Sheet: Sheet1
Supplementary Data 1 - Clinical information for patients in cohort 1
Sample ID	Status	Date	Age/Sex	Disease	DLBCL GCB/non-GCB subtype
1D	Diagnosis	9.9.1999	74M	DLBCL	ND
1R1	Relapse	1.5.2006	81M	DLBCL	Non-GCB
1R2	Relapse	1.5.2006	81M	DLBCL	Non-GCB
1R3	Relapse	1.5.2006	81M	DLBCL	Non-GCB
2D	Diagnosis	11.10.2004	57F	DLBCL	Non-GCB
2R	Relapse	7.7.2006	58F	Low grade B cell lymphoma	ND
3D	Diagnosis	3.23.2007	54M	DLBCL(transformed from CLL)	Non-GCB
3R	Relapse	11.22.2008	56M	DLBCL	GCB
4D	Diagnosis	11.2.2007	28F	DLBCL	Non-GCB
4R	Progression	4.18.2008	28F	DLBCL	Non-GCB
5D	Diagnosis	7.25.2001	54F	DLBCL	Non-GCB
5R	Relapse	1.9.2002	55F	DLBCL	Non-GCB
6D	Diagnosis	5.12.2005	26M	DLBCL(THRLBCL)	ND
6R	Progression	7.31.2006	27M	DLBCL(THRLBCL)	ND
7D	Diagnosis	7.30.2008	50M	DLBCL(THRLBCL)	ND
7R	Relapse	6.16.2011	53M	DLBCL(THRLBCL)	ND
8D	Diagnosis	6.21.1996	64M	DLBCL	GCB
8R	Relapse	3.6.2007	75M	DLBCL	GCB
9D	Diagnosis	5.21.1995	73M	FL, grade 2	ND
9R	Relapse	8.8.2008	86M	DLBCL	GCB
10D	Diagnosis	12.19.2005	64M	DLBCL	non-GCB
10R	Relapse	10.3.2012	71M	DLBCL	non-GCB
11D	Diagnosis	8.26.2008	51F	DLBCL（transformed from FL)	GCB
11R	Progression	7.10.2012	55F	DLBCL with FL, grade 2	GCB
NR1	Diagnosis	4.8.2006	68F	DLBCL	Non-GCB
NR2	Diagnosis	3.30.2006	64F	DLBCL	Non-GCB
NR3	Diagnosis	2.2.2006	49M	DLBCL（transformed from FL)	GCB
NR4	Diagnosis	11.20.2005	54F	DLBCL	GCB
NR5	Diagnosis	10.14.2004	59F	DLBCL（transformed from FL)	GCB
NR6	Diagnosis	11.4.2004	75M	DLBCL	Non-GCB
NR7	Diagnosis	10.18.2004	84M	DLBCL(transformed from CLL)	ND
