# Supplementary material for: Epigenomic evolution in diffuse large B-cell lymphomas
Source: Nat Commun. 2015 Apr 20;6:6921. doi: 10.1038/ncomms7921 (PMC4411286; doi:10.1038/ncomms7921)
Supplement: Supplementary Data 2 — Number of CpGs with more than 10X coverage for patients in cohort 1 and cohort 2 [file ncomms7921-s3.xls]

## Sheet: Sheet1
Supplementary Data 2 - Number of CpGs with more than 10X coverage for patients in cohort 1 and cohort 2
Cohort 1
Sample ID	Status	≥10X, CpG sites
NB500	Naïve B cells	3211992
NB502	Naïve B cells	3255664
CB501	Germinal center B cells	3247088
CB506	Germinal center B cells	3237542
1D	Diagnosis	3409360
1R1	Relapse	3680413
1R2	Relapse	3492879
1R3	Relapse	3429723
2D	Diagnosis	3347441
2R	Relapse	3248272
3D	Diagnosis	3565271
3R	Relapse	3495099
4D	Diagnosis	3382943
4R	Progression	3378933
5D	Diagnosis	3462360
5R	Relapse	3629134
6D	Diagnosis	3528231
6R	Progression	3499885
7D	Diagnosis	3794635
7R	Relapse	3482623
8D	Diagnosis	3176652
8R	Relapse	3150848
9D	Diagnosis	3293651
9R	Relapse	3233874
10D	Diagnosis	3289659
10R	Relapse	3253670
11D	Diagnosis	3210815
11R	Progression	3166188
NR1	Diagnosis	3523703
NR2	Diagnosis	3534425
NR3	Diagnosis	3454528
NR4	Diagnosis	3407057
NR5	Diagnosis	3696057
NR6	Diagnosis	3622769
NR7	Diagnosis	3597119
Cohort 2
Sample ID	Status	≥10X, CpG sites
1053/05	Diagnosis	2719978
1085/08	Diagnosis	2648990
11717/12	Diagnosis	2748411
12163/10	Diagnosis	2540328
12402/10	Diagnosis	2846504
12536/10	Diagnosis	2639644
13078/11	Diagnosis	2628946
1714/09	Diagnosis	2885933
1747/12	Diagnosis	2775691
1750/11	Diagnosis	2841933
1819/06	Diagnosis	2663225
1937/09	Diagnosis	2705257
2125/11	Diagnosis	2830920
2711/08	Diagnosis	2762152
2943/08	Diagnosis	2931964
3090/12	Diagnosis	2942546
3449/12	Diagnosis	2715139
3725/08	Diagnosis	2829366
3854/99	Diagnosis	2608491
3876/08	Diagnosis	2752100
3919/08	Diagnosis	2766258
4063/09	Diagnosis	2685626
4184/12	Diagnosis	2653545
491/08	Diagnosis	2639710
4943/10	Diagnosis	2763301
5075/11	Diagnosis	2673018
5088/09	Diagnosis	2532295
5102/09	Diagnosis	2549171
5121/08	Diagnosis	2565167
5267/10	Diagnosis	2178020
5283/08	Diagnosis	2801816
5656/03	Diagnosis	2475529
5670/10	Diagnosis	2617294
5679/12	Diagnosis	2778954
5721/08	Diagnosis	2682367
5808/01	Diagnosis	2747829
5892/05	Diagnosis	2408995
6070/12	Diagnosis	2588248
6123/06	Diagnosis	2545917
6908/08	Diagnosis	2761473
6946/08	Diagnosis	1989323
7066/10	Diagnosis	2703795
7101/06	Diagnosis	2658090
7135/08	Diagnosis	2597186
7180/07	Diagnosis	2754999
7416/08	Diagnosis	2531831
7651/08	Diagnosis	2778759
7815/07	Diagnosis	2596103
7878/07	Diagnosis	2692122
8110/12	Diagnosis	2874465
8270/09	Diagnosis	2633481
8485/05	Diagnosis	2727666
8595/06	Diagnosis	2714309
8671/08	Diagnosis	2846682
8817/07	Diagnosis	2638928
8847/10	Diagnosis	2831968
8998/08	Diagnosis	2576817
9852/12	Diagnosis	2649718
9875/09	Diagnosis	2687750
