# Supplementary material for: Epigenomic evolution in diffuse large B-cell lymphomas
Source: Nat Commun. 2015 Apr 20;6:6921. doi: 10.1038/ncomms7921 (PMC4411286; doi:10.1038/ncomms7921)
Supplement: Supplementary Data 3 — Number of DMCs and DMRs between diagnostic and relapsed patient sample pairs [file ncomms7921-s4.xls]

## Sheet: Sheet1
Supplementary Data 3 -Number of DMCs and DMRs between diagnostic and relapsed patient sample pairs
Pair ID	Diagnosis Sample ID	Relapse Sample ID	Hyper DMCs	Hypo DMCs	DMCs	Hyper DMRs	Hypo DMRs	DMRs
1.1	1D	1R1	382089	455623	837712	12491	15006	27497
1.2	1D	1R2	344663	691297	1035960	8859	28744	37603
1.3	1D	1R3	380235	640390	1020625	9962	23858	33820
2	2D	2R	409083	393336	802419	13162	10783	23945
3	3D	3R	240430	357617	598047	6992	12634	19626
4	4D	4R	247955	279233	527188	6752	7292	14044
5	5D	5R	394848	204065	598913	12563	3970	16533
6	6D	6R	23755	16053	39808	78	92	170
7	7D	7R	99517	115998	215515	466	1182	1648
8	8D	8R	254525	505975	760500	7151	21719	28870
9	9D	9R	100312	204504	304816	3469	5985	9454
10	10D	10R	272452	472360	744812	6353	20515	26868
11	11D	11R	140494	156127	296621	3353	3833	7186
