# Supplementary material for: Epigenomic evolution in diffuse large B-cell lymphomas
Source: Nat Commun. 2015 Apr 20;6:6921. doi: 10.1038/ncomms7921 (PMC4411286; doi:10.1038/ncomms7921)
Supplement: Supplementary Data 4 — Top 1000 DMCs from patient 1.1 [file ncomms7921-s5.xls]

## Sheet: top1000DMCsfrompatient1.txt
Supplementary Data 4 - Top 1000 DMCs from patient 1.1
chr	pos	numC at Diagnosis	numC+numT at Diagnosis	numC at Relapse	numC+numT at Relapse	methylation ratio Relapse versus Diagnosis	Fisher P-value	adjusted Fisher P-value
chr1	1574951	327	334	3	171	0.024	0	0
chr1	9884460	0	370	51	51	371	0	0
chr1	9884495	0	375	51	51	376	0	0
chr1	28188088	366	378	4	115	0.045	0	0
chr1	201915424	42	467	190	194	10.66	0	0
chr1	249146811	7	293	183	183	36.75	0	0
chr10	135055684	17	315	187	191	17.19	0	0
chr11	691413	17	336	146	146	18.722	0	0
chr11	691425	14	336	146	146	22.467	0	0
chr11	1226182	20	385	117	117	18.381	0	0
chr11	1409037	31	330	345	345	10.344	0	0
chr11	2164953	0	356	169	186	324.545	0	0
chr11	4167832	17	372	129	130	20.564	0	0
chr12	57565165	16	420	132	132	24.765	0	0
chr12	114258271	488	510	0	101	0.01	0	0
chr12	115906048	24	381	154	154	15.28	0	0
chr12	123902801	472	472	11	61	0.194	0	0
chr12	128858740	325	327	2	126	0.024	0	0
chr14	69283953	0	412	50	50	413	0	0
chr14	96519768	265	278	0	206	0.005	0	0
chr15	31819355	14	359	116	116	24	0	0
chr15	43819523	300	325	0	193	0.006	0	0
chr15	89456645	0	372	69	69	373	0	0
chr15	89456667	0	390	68	68	391	0	0
chr15	89456671	0	386	67	67	387	0	0
chr15	89456676	0	391	62	62	392	0	0
chr16	951733	19	281	212	212	14.1	0	0
chr16	2144074	65	464	192	192	7.045	0	0
chr16	33956927	16441	22281	5567	9598	0.786	0	0
chr16	81589383	324	324	0	131	0.008	0	0
chr16	86607657	347	402	27	330	0.098	0	0
chr16	89233059	34	411	220	220	11.771	0	0
chr17	8533844	9	460	74	81	42.165	0	0
chr17	8533849	5	468	82	82	78.167	0	0
chr17	17687981	25	330	223	236	12.032	0	0
chr17	77536390	33	325	263	264	9.552	0	0
chr18	46327758	68	528	185	193	7.351	0	0
chr18	77194624	19	401	170	170	20.1	0	0
chr19	3179398	11	307	213	232	23.574	0	0
chr19	3179427	11	287	215	234	22.06	0	0
chr19	3179430	11	302	215	234	23.209	0	0
chr2	39744133	1	380	132	152	165.598	0	0
chr2	114008907	22	447	135	153	17.202	0	0
chr20	44810929	24	207	312	313	8.294	0	0
chr20	46524080	221	1918	454	890	4.414	0	0
chr20	46524092	50	1895	256	882	10.82	0	0
chr20	47837070	35	368	279	279	10.25	0	0
chr20	62065150	7	149	296	296	18.75	0	0
chr21	44733486	2	347	79	80	114.568	0	0
chr22	20211357	23	526	211	250	18.546	0	0
chr22	20783496	9	409	108	108	41	0	0
chr22	20783498	9	403	107	107	40.4	0	0
chr22	20783516	13	415	110	110	29.714	0	0
chr22	24110744	0	241	208	210	239.706	0	0
chr3	10805496	65	435	256	256	6.606	0	0
chr3	12965443	8	326	119	119	36.333	0	0
chr3	13120128	19	432	135	141	20.735	0	0
chr3	50463134	16	578	127	181	23.953	0	0
chr3	101355590	43	576	110	119	12.13	0	0
chr3	119338789	9	364	111	111	36.5	0	0
chr3	119366812	420	435	1	83	0.025	0	0
chr3	127412015	343	353	0	151	0.007	0	0
chr3	183309335	2	470	120	127	148.414	0	0
chr3	184397168	33	490	104	104	14.441	0	0
chr3	195736384	418	432	6	116	0.062	0	0
chr5	139927353	16	420	139	148	23.269	0	0
chr5	176765507	273	274	27	237	0.118	0	0
chr6	1620216	0	323	195	195	324	0	0
chr6	1620232	7	324	194	194	40.625	0	0
chr6	1620240	0	320	191	191	321	0	0
chr6	1620242	0	324	192	192	325	0	0
chr6	45681695	30	286	242	242	9.258	0	0
chr6	52364497	11	211	237	237	17.667	0	0
chr7	1066003	13	467	185	187	33.073	0	0
chr7	1066007	13	466	166	187	29.631	0	0
chr7	1066137	51	536	172	172	10.327	0	0
chr7	1066168	51	522	165	165	10.058	0	0
chr7	31091413	479	542	0	179	0.006	0	0
chr7	99870154	7	401	69	69	50.25	0	0
chr7	100176834	366	369	0	67	0.015	0	0
chr7	101632769	5	458	233	277	64.392	0	0
chr7	150698043	417	472	0	168	0.007	0	0
chr11	2164943	14	346	168	185	21.019	9.1114e-89	2.6552e-84
chr14	35839199	11	328	126	126	27.417	9.2267e-89	2.6589e-84
chr21	34955058	281	281	1	127	0.016	1.0475e-88	2.9854e-84
chr22	46862634	3	301	202	236	64.669	1.8937e-88	5.3385e-84
chr1	9884506	0	373	50	52	359.887	2.17e-88	6.0517e-84
chr3	51432392	505	528	44	186	0.252	2.3431e-88	6.4649e-84
chr12	49731618	353	416	0	201	0.006	6.2285e-88	1.7004e-83
chr6	29648883	108	130	0	379	0.003	7.8167e-88	2.1118e-83
chr1	1559320	354	364	0	92	0.011	9.0568e-88	2.4216e-83
chr22	22733347	14	542	73	90	29.437	9.2827e-88	2.4567e-83
chr6	1620214	34	326	195	195	9.343	1.2641e-87	3.3116e-83
chr20	21789670	4	227	211	220	43.743	1.9156e-87	4.9682e-83
chr1	220556417	22	387	115	115	16.87	2.1457e-87	5.51e-83
chr8	55476671	42	432	206	235	8.832	2.3698e-87	6.0256e-83
chr3	50383047	24	446	97	100	17.349	2.7567e-87	6.9415e-83
chr12	106148315	395	406	0	69	0.015	3.5813e-87	8.9311e-83
chr6	29648848	105	127	0	378	0.003	1.0362e-86	2.5594e-82
chr1	154805873	19	268	196	196	13.45	1.1879e-86	2.9065e-82
chr12	123351643	413	436	11	128	0.098	1.5352e-86	3.7211e-82
chr1	156696916	15	314	142	142	19.688	1.7344e-86	4.165e-82
chr1	9884509	1	373	50	52	179.943	1.9248e-86	4.5798e-82
chr12	57565178	37	421	133	134	11.023	3.2772e-86	7.7269e-82
chr1	204487408	60	449	165	165	7.377	5.0949e-86	1.1904e-81
chr16	1125716	2	257	142	142	86	5.828e-86	1.3496e-81
chr12	131040446	285	333	0	220	0.005	9.6468e-86	2.2141e-81
chr12	121480840	38	601	129	166	12.016	1.01e-85	2.2978e-81
chr6	29648844	106	129	0	374	0.003	1.3385e-85	3.0187e-81
chr1	204434599	4	260	176	187	49.146	1.9046e-85	4.2583e-81
chr20	36924055	28	415	176	206	12.266	2.9402e-85	6.5177e-81
chr11	101112343	47	358	194	194	7.479	3.5738e-85	7.8551e-81
chr12	94929214	22	283	185	185	12.348	4.5292e-85	9.8712e-81
chr2	161349786	19	316	150	151	15.746	6.3679e-85	1.3763e-80
chr12	114258263	508	508	33	102	0.33	8.4907e-85	1.8199e-80
chr6	18268793	43	412	233	273	8.016	1.3066e-84	2.7777e-80
chr22	18348946	334	336	0	65	0.015	1.5175e-84	3.1997e-80
chr17	79916846	23	401	100	100	16.75	2.1788e-84	4.5572e-80
chr4	8600739	13	326	117	117	23.357	3.0923e-84	6.4161e-80
chr19	59065557	348	357	77	312	0.256	3.96e-84	8.1512e-80
chr3	23713450	0	404	51	60	345.246	5.1521e-84	1.0522e-79
chr19	51035601	15	271	168	168	17	6.0878e-84	1.2335e-79
chr11	67190662	349	389	0	149	0.007	6.8501e-84	1.3772e-79
chr16	88807865	0	425	149	217	293.119	8.469e-84	1.6896e-79
chr18	77645395	3	312	86	86	78.25	1.3782e-83	2.7287e-79
chr20	62065153	17	153	297	297	8.556	2.3478e-83	4.613e-79
chr2	8755381	240	242	4	160	0.031	3.5858e-83	6.9925e-79
chr18	33766315	44	244	316	325	5.294	4.7072e-83	9.1107e-79
chr14	74744714	453	487	3	94	0.045	1.0229e-82	1.9651e-78
chr16	85750678	7	341	140	163	36.755	1.0529e-82	2.008e-78
chr22	43547171	314	378	0	209	0.006	1.9001e-82	3.597e-78
chr17	1467439	121	435	294	294	3.574	2.0132e-82	3.7836e-78
chr1	200941730	7	212	191	192	26.487	2.9468e-82	5.4983e-78
chr3	192634362	0	288	128	141	262.542	4.382e-82	8.1178e-78
chr3	126195583	21	424	158	197	15.513	6.2684e-82	1.153e-77
chr16	88807894	0	412	149	217	284.174	8.7647e-82	1.6008e-77
chr17	41049590	17	407	73	73	22.667	9.2733e-82	1.6819e-77
chr15	89456631	13	389	69	69	27.857	1.4158e-81	2.55e-77
chr17	81023430	281	281	0	90	0.011	1.7184e-81	3.0737e-77
chr16	81727285	299	299	15	137	0.116	1.9656e-81	3.4917e-77
chr7	388190	19	534	40	40	26.75	2.3875e-81	4.2123e-77
chr10	13498466	251	255	0	131	0.008	3.1449e-81	5.5111e-77
chr20	35156710	194	207	0	210	0.005	3.3075e-81	5.7571e-77
chr17	26557444	2	271	158	176	81.446	3.4528e-81	5.97e-77
chr3	6904466	14	313	133	138	20.18	3.7453e-81	6.4329e-77
chr3	129337931	0	303	81	84	293.271	4.3691e-81	7.455e-77
chr9	130683790	30	306	172	172	9.903	5.0691e-81	8.5929e-77
chr19	1018844	48	411	224	260	7.248	5.2005e-81	8.7583e-77
chr17	74863478	256	256	35	234	0.153	6.0344e-81	1.0097e-76
chr3	192634365	1	296	126	141	132.813	6.775e-81	1.1264e-76
chr14	56781491	217	229	0	183	0.006	7.6698e-81	1.267e-76
chr6	1620204	1	325	155	194	130.4	9.0449e-81	1.4847e-76
chr20	61978818	38	321	181	181	8.256	9.3268e-81	1.5214e-76
chr22	46322749	369	370	34	152	0.229	1.0431e-80	1.6909e-76
chr19	1832072	36	385	130	130	10.432	1.3524e-80	2.1786e-76
chr14	93011003	36	299	199	201	8.028	1.3621e-80	2.1807e-76
chr8	144585083	39	317	186	186	7.95	1.6076e-80	2.5579e-76
chr9	15307591	0	338	117	143	277.792	1.7022e-80	2.692e-76
chr1	86042335	0	358	21	21	359	2.632e-80	4.1372e-76
chr2	3134894	32	273	203	203	8.303	3.6864e-80	5.7596e-76
chr14	105032686	406	406	20	89	0.233	3.9738e-80	6.1715e-76
chr1	86042331	0	357	21	21	358	4.2445e-80	6.5139e-76
chr1	86042346	0	357	21	21	358	4.2445e-80	6.5139e-76
chr9	15307563	0	339	117	144	276.69	4.4788e-80	6.8329e-76
chr7	73820033	231	244	0	168	0.006	6.9382e-80	1.0523e-75
chr3	148836926	313	338	15	182	0.094	8.1243e-80	1.2251e-75
chr17	5040269	46	347	177	177	7.404	1.126e-79	1.688e-75
chr17	18235447	16	369	83	83	21.765	1.3013e-79	1.9285e-75
chr6	41650955	1	293	76	76	147	1.2963e-79	1.9285e-75
chr6	39284146	4	253	125	125	50.8	1.9666e-79	2.898e-75
chr7	152322767	261	272	0	134	0.008	2.2452e-79	3.2898e-75
chr17	76485334	286	302	1	130	0.016	2.8282e-79	4.1209e-75
chr14	96028904	25	420	127	147	14.004	3.419e-79	4.9538e-75
chr19	10399886	7	351	78	83	41.381	3.8396e-79	5.5324e-75
chr15	43622271	0	292	69	69	293	4.3051e-79	6.1688e-75
chr15	43622256	0	292	68	68	293	7.3183e-79	1.0429e-74
chr6	29648858	99	130	0	379	0.003	7.4364e-79	1.0539e-74
chr3	158488416	12	327	93	93	25.231	8.3926e-79	1.183e-74
chr1	53549382	0	310	51	51	311	1.0388e-78	1.4563e-74
chr21	35718215	9	279	219	263	23.333	1.1253e-78	1.5692e-74
chr9	138998018	32	389	132	140	11.148	1.2503e-78	1.734e-74
chr3	48456404	4	209	163	163	42	1.4155e-78	1.9527e-74
chr9	108424170	34	296	181	181	8.486	1.655e-78	2.2711e-74
chr9	15307547	0	327	117	143	268.778	1.6682e-78	2.2771e-74
chr20	17377044	22	327	123	123	14.261	1.7321e-78	2.3519e-74
chr14	94300242	31	374	205	246	9.774	2.2021e-78	2.9747e-74
chr16	1560515	4	234	138	138	47	2.3349e-78	3.1376e-74
chr19	17643624	33	338	145	145	9.971	2.3524e-78	3.145e-74
chr6	29648860	97	128	0	380	0.003	2.5111e-78	3.3399e-74
chr3	194353638	282	336	1	204	0.012	2.6108e-78	3.4548e-74
chr5	532892	29	237	235	240	7.769	2.9114e-78	3.833e-74
chr20	45269440	14	352	82	82	23.533	3.4467e-78	4.5147e-74
chr17	8230391	289	322	0	156	0.007	3.536e-78	4.6085e-74
chr11	107799777	4	281	140	156	50.652	3.8813e-78	5.0332e-74
chr17	36842238	0	244	176	201	214.678	4.7183e-78	6.0882e-74
chr16	89167360	11	264	135	135	22.083	5.5902e-78	7.1775e-74
chr5	16180561	17	323	167	191	15.75	6.8063e-78	8.6958e-74
chr18	68038099	10	413	42	42	37.636	6.904e-78	8.7774e-74
chr1	200941725	6	211	185	192	29.187	7.6358e-78	9.6605e-74
chr22	19800557	7	477	46	57	48.418	7.9543e-78	1.0015e-73
chr9	136451263	7	285	102	102	35.75	9.2315e-78	1.1566e-73
chr15	41787246	0	290	65	65	291	9.7133e-78	1.2112e-73
chr6	27832041	228	243	0	166	0.006	1.0676e-77	1.3248e-73
chr16	52589163	38	533	95	109	11.95	1.1599e-77	1.4325e-73
chr16	1054330	6	269	111	111	38.571	1.2155e-77	1.4941e-73
chr20	24950579	389	395	8	67	0.134	1.3207e-77	1.6158e-73
chr15	41787236	0	296	64	65	292.5	1.4616e-77	1.7797e-73
chr15	43622248	0	287	67	67	288	1.4748e-77	1.7874e-73
chr3	194930171	32	549	95	118	13.445	2.3773e-77	2.8678e-73
chr15	41787248	0	288	65	65	289	2.6095e-77	3.1333e-73
chr20	56148421	302	323	27	209	0.143	3.5687e-77	4.2653e-73
chr1	66973599	261	309	0	202	0.006	4.3019e-77	5.1179e-73
chr7	98381190	34	418	157	185	10.169	4.3784e-77	5.1852e-73
chr3	66627122	16	288	160	172	15.821	4.9946e-77	5.8881e-73
chr7	1481389	20	308	125	125	14.714	5.6013e-77	6.5734e-73
chr15	75130825	18	261	156	156	13.789	7.5358e-77	8.8038e-73
chr3	12945135	9	394	98	121	32.053	1.0317e-76	1.1999e-72
chr10	13498455	245	254	0	131	0.008	1.2017e-76	1.3914e-72
chr3	190132118	16	271	140	140	16	1.3583e-76	1.5657e-72
chr12	108006626	43	425	160	182	8.518	1.4273e-76	1.638e-72
chr1	86042376	1	358	21	21	179.5	1.6029e-76	1.8314e-72
chr19	35160742	37	232	242	242	6.132	2.2174e-76	2.5224e-72
chr10	3451463	287	289	0	71	0.014	2.8633e-76	3.2428e-72
chr17	61615999	293	334	20	230	0.104	3.4219e-76	3.8586e-72
chr12	121215463	330	343	37	197	0.199	3.8772e-76	4.3531e-72
chr5	496338	198	200	0	153	0.007	3.9571e-76	4.4237e-72
chr17	40701490	10	283	108	108	25.818	4.5918e-76	5.1112e-72
chr15	43622254	0	280	67	67	281	4.6962e-76	5.205e-72
chr11	772837	232	254	0	171	0.006	5.5874e-76	6.1665e-72
chr20	62065190	22	159	295	301	6.818	5.9218e-76	6.5078e-72
chr7	70907652	297	346	16	227	0.087	5.9731e-76	6.5365e-72
chr15	70284105	14	322	93	93	21.533	6.2612e-76	6.8231e-72
chr11	130335609	29	227	219	219	7.6	6.3576e-76	6.8991e-72
chr1	3347152	20	288	136	136	13.762	6.4395e-76	6.9588e-72
chr21	44829208	2	237	116	116	79.333	7.6155e-76	8.1955e-72
chr1	156696938	17	312	128	135	16.494	9.0289e-76	9.6765e-72
chr19	42879505	284	287	34	194	0.181	1.0735e-75	1.1458e-71
chr7	155177076	6	258	160	178	33.279	1.1551e-75	1.2278e-71
chr1	229543113	226	243	0	163	0.007	1.5921e-75	1.6854e-71
chr3	195597015	9	350	122	148	28.975	1.6531e-75	1.7428e-71
chr1	3669231	23	297	136	136	12.417	1.9972e-75	2.0971e-71
chr10	135090842	20	338	143	161	14.349	2.8646e-75	2.9958e-71
chr2	43504515	399	429	0	79	0.013	2.9602e-75	3.0834e-71
chr7	119752	3	256	147	164	57.63	3.0577e-75	3.1722e-71
chr14	60972844	308	323	27	184	0.159	3.1342e-75	3.2385e-71
chr11	8376423	0	331	36	38	314.974	3.1715e-75	3.2641e-71
chr3	50383076	0	470	98	160	289.621	4.1676e-75	4.2723e-71
chr17	7256007	10	374	175	242	24.691	5.2351e-75	5.3455e-71
chr16	26836375	7	227	141	141	28.5	5.3376e-75	5.4288e-71
chr19	42576214	213	224	0	158	0.007	5.3642e-75	5.4345e-71
chr15	74701883	11	152	261	270	12.327	5.8084e-75	5.8616e-71
chr17	42699867	232	244	0	143	0.007	6.0003e-75	6.0318e-71
chr20	62065182	30	159	301	301	5.161	6.4935e-75	6.5025e-71
chr7	2121075	234	242	0	130	0.008	9.0154e-75	8.993e-71
chr12	115905871	10	461	27	27	42	9.7561e-75	9.6946e-71
chr5	180480896	0	298	45	45	299	1.122e-74	1.1107e-70
chr15	60295720	0	264	76	76	265	1.1333e-74	1.1176e-70
chr17	29718903	0	306	50	52	295.415	1.2673e-74	1.245e-70
chr1	116308751	14	288	129	135	18.417	1.4173e-74	1.3871e-70
chr3	126752916	346	349	2	43	0.069	1.582e-74	1.5425e-70
chr7	27291808	495	558	32	181	0.204	1.5897e-74	1.5442e-70
chr22	19798368	232	239	4	143	0.036	2.3894e-74	2.3123e-70
chr10	99110330	19	273	144	146	13.514	2.7707e-74	2.6714e-70
chr5	133245580	29	360	169	197	10.332	2.8897e-74	2.7758e-70
chr7	155309532	20	442	164	232	14.939	3.0863e-74	2.9537e-70
chr19	17559045	0	287	52	52	288	4.9002e-74	4.6724e-70
chr21	44733462	14	349	80	83	22.5	6.8471e-74	6.5049e-70
chr5	57756722	0	278	124	146	237.245	1.1689e-73	1.1065e-69
chr7	100454968	27	299	195	218	9.589	1.2276e-73	1.1578e-69
chr5	180480893	0	293	45	45	294	1.3046e-73	1.2259e-69
chr19	42873171	300	300	0	39	0.025	1.4008e-73	1.3116e-69
chr3	62189021	321	323	0	37	0.026	1.4259e-73	1.3303e-69
chr9	37428545	3	295	61	61	74	1.4481e-73	1.3413e-69
chr9	37428554	3	295	61	61	74	1.4481e-73	1.3413e-69
chr22	46855084	220	237	10	197	0.06	1.5629e-73	1.4425e-69
chr7	73157040	437	461	22	119	0.202	1.607e-73	1.478e-69
chr3	155043573	2	257	123	135	78.412	2.1676e-73	1.9865e-69
chr10	47151301	0	365	90	121	273	2.2793e-73	2.0815e-69
chr9	37428584	3	294	61	61	73.75	2.3205e-73	2.1117e-69
chr12	123516317	0	351	75	95	278.667	3.3608e-73	3.0477e-69
chr3	128722306	44	494	134	164	9	4.3321e-73	3.9149e-69
chr17	72940373	14	250	185	204	15.182	4.582e-73	4.1263e-69
chr1	1559322	336	361	0	92	0.012	5.0386e-73	4.5218e-69
chr17	29718905	0	301	48	50	290.157	5.1493e-73	4.6052e-69
chr20	44365635	275	276	1	69	0.029	5.5471e-73	4.9439e-69
chr1	3540106	28	287	148	148	9.931	5.9273e-73	5.2647e-69
chr9	37428564	3	292	61	61	73.25	5.959e-73	5.2748e-69
chr11	85195240	5150	8388	3238	6920	0.762	7.3115e-73	6.4499e-69
chr16	67572718	6	263	106	109	36.686	7.9965e-73	7.0303e-69
chr17	79137625	251	251	2	90	0.033	8.3076e-73	7.2792e-69
chr9	125674948	0	405	66	93	289.383	1.0745e-72	9.3831e-69
chr14	75744155	164	179	0	206	0.005	1.145e-72	9.9653e-69
chr6	43029152	266	298	9	182	0.061	1.2644e-72	1.0967e-68
chr1	78353781	37	425	88	88	11.211	1.3205e-72	1.1416e-68
chr17	29718893	0	296	50	52	285.792	1.4416e-72	1.2422e-68
chr6	1620228	0	324	143	195	238.776	1.6758e-72	1.4391e-68
chr20	45812573	26	311	123	123	11.556	1.7061e-72	1.4603e-68
chr5	57756715	0	273	123	145	232.712	1.8866e-72	1.6095e-68
chr19	17559080	0	284	48	48	285	1.9841e-72	1.6872e-68
chr10	45360656	0	219	116	118	216.303	1.9981e-72	1.6936e-68
chr12	6730359	275	275	0	56	0.018	2.024e-72	1.7099e-68
chr21	9826731	2318	14849	1785	6897	1.658	2.1081e-72	1.7752e-68
chr3	10376434	13	346	65	65	24.786	2.6294e-72	2.207e-68
chr18	56259865	368	370	3	32	0.122	2.7557e-72	2.3055e-68
chr3	128722291	12	493	107	164	24.873	3.0502e-72	2.5437e-68
chr7	1589886	6	413	54	67	47.836	3.3018e-72	2.7447e-68
chr17	62726041	372	392	94	312	0.32	3.5654e-72	2.9544e-68
chr2	11838342	7	261	99	99	32.75	4.0494e-72	3.3447e-68
chr1	235013793	15	302	96	96	18.938	4.3224e-72	3.5588e-68
chr20	46524250	196	1305	335	616	3.61	4.7326e-72	3.8843e-68
chr2	96952006	334	334	16	87	0.193	5.1197e-72	4.1887e-68
chr17	72940368	20	244	191	204	10.927	5.2102e-72	4.2493e-68
chr5	57756762	0	269	124	146	229.592	5.9384e-72	4.8281e-68
chr5	501512	19	237	159	159	11.9	6.2821e-72	5.0916e-68
chr9	97847417	422	431	72	211	0.352	7.3749e-72	5.9586e-68
chr3	49699360	359	369	0	45	0.022	8.1093e-72	6.5316e-68
chr17	29718897	0	295	48	50	284.392	8.7568e-72	7.0314e-68
chr9	100267280	1	304	37	37	152.5	9.0179e-72	7.2187e-68
chr14	95340893	48	308	179	179	6.306	9.7405e-72	7.7731e-68
chr16	1054323	11	262	111	111	21.917	9.783e-72	7.7831e-68
chr17	29718882	0	289	52	54	279.455	1.0817e-71	8.5796e-68
chr1	154696251	40	203	280	285	4.889	1.1307e-71	8.9404e-68
chr17	71584981	59	313	211	214	5.16	1.2177e-71	9.5991e-68
chr22	25889485	14	248	185	206	14.916	1.2256e-71	9.632e-68
chr19	17321467	15	421	42	42	26.375	1.3569e-71	1.0632e-67
chr5	139927346	17	420	113	148	17.895	1.3921e-71	1.0875e-67
chr1	3540078	29	283	148	148	9.467	1.6366e-71	1.2746e-67
chr7	100851531	34	449	76	78	12.532	1.8504e-71	1.4369e-67
chr1	153599672	1	301	38	38	151	1.8674e-71	1.4458e-67
chr15	43622280	0	292	37	37	293	2.3236e-71	1.7936e-67
chr5	603476	216	232	15	206	0.083	2.3897e-71	1.8391e-67
chr7	2916138	26	285	137	137	10.593	3.0618e-71	2.3494e-67
chr20	57794309	22	356	191	248	11.969	3.5858e-71	2.7433e-67
chr17	56350258	60	406	206	237	5.803	3.7058e-71	2.8268e-67
chr15	43622250	6	292	68	68	41.857	3.8647e-71	2.9394e-67
chr9	139232298	4	231	109	109	46.4	4.2111e-71	3.1935e-67
chr22	51172361	304	307	23	131	0.184	4.3958e-71	3.3238e-67
chr1	202830672	206	230	1	181	0.012	5.1165e-71	3.8576e-67
chr18	10247502	2	147	182	182	49.333	6.4989e-71	4.8856e-67
chr20	56191285	11	241	125	125	20.167	6.6247e-71	4.9515e-67
chr1	2372498	69	397	159	159	5.686	6.719e-71	5.0075e-67
chr3	138664151	265	271	24	167	0.152	7.9804e-71	5.9306e-67
chr3	52092263	14	289	114	120	18.375	9.0195e-71	6.6836e-67
chr19	10429479	39	235	217	217	5.9	9.8964e-71	7.3125e-67
chr9	129878643	26	298	149	158	10.447	9.9677e-71	7.3442e-67
chr1	1005877	17	332	85	87	18.08	1.1868e-70	8.7199e-67
chr13	114189753	262	287	19	196	0.111	1.5014e-70	1.1e-66
chr11	68133594	1	281	200	273	103.434	1.6004e-70	1.1692e-66
chr16	89119050	339	358	1	75	0.028	1.8167e-70	1.3235e-66
chr9	140722663	14	242	132	132	16.2	2.1424e-70	1.5565e-66
chr3	138664141	264	270	24	166	0.153	2.2069e-70	1.5988e-66
chr9	126100910	6	249	98	98	35.714	2.3212e-70	1.677e-66
chr1	226834294	15	341	68	68	21.375	2.33e-70	1.6786e-66
chr7	155786936	55	439	109	109	7.857	2.3659e-70	1.6998e-66
chr17	72926766	79	300	261	261	3.762	2.7001e-70	1.9345e-66
chr22	20253570	0	292	33	33	293	2.7501e-70	1.9649e-66
chr12	132898078	269	276	46	227	0.211	3.1519e-70	2.2458e-66
chr12	133124532	394	394	25	86	0.299	3.2647e-70	2.3198e-66
chr7	97362512	30	311	125	125	10.065	3.3058e-70	2.3426e-66
chr11	65731993	402	404	31	104	0.306	3.3168e-70	2.344e-66
chr7	45002222	317	323	35	162	0.225	3.3849e-70	2.3856e-66
chr5	139927331	0	430	92	148	269.013	4.2374e-70	2.9783e-66
chr4	183747615	5	274	73	73	45.833	4.3405e-70	3.0425e-66
chr18	48194339	394	399	63	189	0.341	4.4736e-70	3.1274e-66
chr16	88807872	23	421	157	217	12.744	4.8182e-70	3.3592e-66
chr14	69220081	20	316	103	106	14.672	5.4019e-70	3.7561e-66
chr19	4115530	7	216	129	129	27.125	5.9308e-70	4.1128e-66
chr6	6465343	1	247	279	386	89.716	6.1445e-70	4.2496e-66
chr19	5127430	12	322	90	98	22.838	6.416e-70	4.4256e-66
chr17	29718879	0	279	53	55	270	6.5973e-70	4.5386e-66
chr7	1066024	23	469	131	187	13.75	7.0338e-70	4.8261e-66
chr3	48451408	330	338	24	128	0.198	7.5742e-70	5.1832e-66
chr22	19612847	12	249	117	117	19.231	8.8572e-70	6.0452e-66
chr14	75744157	159	177	0	205	0.005	8.9968e-70	6.1243e-66
chr18	53665324	19	386	114	141	15.671	1.0043e-69	6.8184e-66
chr12	113515317	6	267	81	81	38.286	1.0152e-69	6.8748e-66
chr3	72655540	12	273	98	98	21.077	1.0649e-69	7.1927e-66
chr18	76771470	307	316	0	60	0.017	1.2001e-69	8.0843e-66
chr16	121003	55	467	163	198	6.887	1.4289e-69	9.6007e-66
chr17	48710172	34	324	124	124	9.286	1.4688e-69	9.8434e-66
chr15	78403508	248	298	20	256	0.098	1.6649e-69	1.1129e-65
chr3	5046745	68	226	323	324	3.28	1.7392e-69	1.1596e-65
chr16	4409611	28	241	172	172	8.345	1.7999e-69	1.197e-65
chr12	130059914	47	365	128	128	7.625	1.8157e-69	1.2044e-65
chr10	122722876	2	204	119	119	68.333	1.8466e-69	1.2217e-65
chr17	3974857	283	287	38	184	0.214	1.8539e-69	1.2234e-65
chr3	138187375	34	373	96	96	10.686	1.9276e-69	1.2689e-65
chr14	100038881	10	309	222	307	20.404	2.134e-69	1.4012e-65
chr7	155177058	33	249	179	179	7.353	2.1584e-69	1.4136e-65
chr17	76617614	175	176	6	165	0.042	2.2307e-69	1.4573e-65
chr22	36763400	263	302	3	162	0.028	2.599e-69	1.6936e-65
chr3	128653936	332	337	13	85	0.165	2.6626e-69	1.7307e-65
chr17	29718884	2	294	51	53	94.691	2.8946e-69	1.8768e-65
chr8	142453511	212	213	0	105	0.009	3.5025e-69	2.2653e-65
chr14	69220112	26	314	109	109	11.667	3.5229e-69	2.2728e-65
chr16	88920343	44	399	103	103	8.889	4.253e-69	2.7371e-65
chr22	21408478	37	369	160	186	8.383	4.3813e-69	2.8127e-65
chr16	88814179	19	403	128	170	15.239	4.4378e-69	2.8349e-65
chr5	6687079	286	331	2	151	0.023	4.4336e-69	2.8349e-65
chr16	4409576	30	242	175	175	7.839	4.9937e-69	3.1822e-65
chr17	55391089	61	306	201	201	4.952	5.3261e-69	3.3857e-65
chr1	7563919	15	240	131	131	15.062	5.489e-69	3.4807e-65
chr1	161041877	0	257	108	124	224.976	5.6163e-69	3.5453e-65
chr16	70759739	0	218	108	112	211.248	5.6182e-69	3.5453e-65
chr19	19597576	193	197	15	186	0.087	5.8925e-69	3.7093e-65
chr12	117489399	7	380	101	138	34.948	6.0768e-69	3.8161e-65
chr10	122708846	166	183	0	191	0.006	6.3721e-69	3.9919e-65
chr13	30122877	283	283	5	64	0.092	6.4586e-69	4.0364e-65
chr21	44591313	28	261	152	152	9.034	6.8498e-69	4.2705e-65
chr16	88906112	28	299	144	152	9.804	6.9171e-69	4.3022e-65
chr18	74241158	356	440	0	154	0.008	7.2196e-69	4.4795e-65
chr3	48377556	332	352	10	107	0.108	7.6896e-69	4.7598e-65
chr15	99995303	14	291	103	108	18.574	8.3148e-69	5.1345e-65
chr18	77205444	41	292	167	169	6.894	8.5648e-69	5.2763e-65
chr7	2518370	5	317	46	47	51.896	9.4099e-69	5.7832e-65
chr6	42111760	191	209	2	175	0.019	1.1484e-68	7.041e-65
chr14	93574971	49	355	268	332	5.752	1.2848e-68	7.8592e-65
chr20	62432318	220	220	0	91	0.011	1.4783e-68	9.0212e-65
chr18	77267656	7	355	127	175	32.364	2.035e-68	1.2389e-64
chr18	46092474	20	270	158	173	11.792	2.1115e-68	1.2825e-64
chr16	89121567	11	307	68	68	25.667	2.1423e-68	1.2982e-64
chr3	110429147	271	326	5	186	0.039	2.4472e-68	1.4795e-64
chr3	193811600	48	333	146	146	6.816	2.7072e-68	1.6329e-64
chr6	39284137	4	250	113	124	45.782	2.8076e-68	1.6895e-64
chr22	46320655	42	298	157	157	6.953	2.8262e-68	1.6968e-64
chr11	2164979	1	356	125	185	120.919	3.0441e-68	1.8233e-64
chr5	140027817	0	313	114	153	234.481	3.0761e-68	1.8382e-64
chr7	152426806	255	269	5	121	0.052	3.2094e-68	1.9135e-64
chr15	29772757	3	226	97	97	56.75	3.358e-68	1.9975e-64
chr3	58161686	21	404	61	64	17.559	3.9108e-68	2.321e-64
chr2	114008943	15	429	106	148	19.299	4.3175e-68	2.5565e-64
chr8	54603593	208	234	0	166	0.007	4.7599e-68	2.8121e-64
chr14	75744139	158	179	0	205	0.005	4.8473e-68	2.8572e-64
chr7	101632797	5	450	155	272	42.952	5.4402e-68	3.1994e-64
chr6	31749280	10	113	239	239	10.364	5.4784e-68	3.2146e-64
chr10	32432366	242	242	8	103	0.087	5.9357e-68	3.4751e-64
chr19	54961594	2	326	146	208	76.665	6.0222e-68	3.5178e-64
chr17	7989385	25	284	122	122	10.962	6.12e-68	3.5669e-64
chr19	53324473	206	261	0	223	0.006	6.5812e-68	3.8271e-64
chr3	126766456	356	375	0	58	0.018	6.7114e-68	3.8941e-64
chr3	49662831	26	252	212	237	8.386	7.3511e-68	4.2557e-64
chr9	92170127	231	243	0	114	0.009	7.6871e-68	4.4403e-64
chr19	49545675	239	250	0	105	0.01	7.8188e-68	4.5063e-64
chr19	7969948	12	244	113	113	18.846	8.5379e-68	4.9099e-64
chr3	195893614	14	272	98	98	18.2	8.8995e-68	5.1065e-64
chr15	72447579	225	236	0	116	0.009	9.8533e-68	5.6413e-64
chr18	77538526	46	616	126	187	8.868	1.0022e-67	5.7252e-64
chr1	26350990	61	412	124	124	6.661	1.0314e-67	5.8789e-64
chr11	33914809	13	360	48	48	25.786	1.2562e-67	7.145e-64
chr22	46986319	25	251	146	146	9.692	1.5236e-67	8.6468e-64
chr19	42472989	191	206	0	155	0.007	1.5758e-67	8.9234e-64
chr17	18235497	30	373	82	82	12.065	1.635e-67	9.2384e-64
chr3	12456765	324	383	0	135	0.009	1.6863e-67	9.5076e-64
chr15	43622232	0	269	60	64	253.385	1.7166e-67	9.6577e-64
chr2	106645639	42	359	114	114	8.372	1.7744e-67	9.961e-64
chr19	13321804	11	321	58	58	26.833	1.7939e-67	1.0049e-63
chr22	50447913	7	269	75	75	33.75	1.8921e-67	1.0576e-63
chr2	241796476	220	220	0	86	0.011	1.9251e-67	1.0737e-63
chr3	194353629	262	338	1	206	0.012	1.96e-67	1.0909e-63
chr18	46067095	172	206	0	216	0.006	2.0131e-67	1.118e-63
chr18	77564363	12	248	108	108	19.154	2.3741e-67	1.3157e-63
chr7	97623863	117	389	249	249	3.305	2.3808e-67	1.3166e-63
chr16	87877951	18	270	110	110	14.263	2.4044e-67	1.3268e-63
chr11	33914820	13	358	48	48	25.643	2.7329e-67	1.5049e-63
chr7	50913778	21	289	105	105	13.182	2.9397e-67	1.6153e-63
chr20	60459778	7	232	138	151	26.634	3.4676e-67	1.9014e-63
chr2	233904528	275	297	0	102	0.01	4.0459e-67	2.2137e-63
chr6	42146373	9	233	109	109	23.4	4.2907e-67	2.3428e-63
chr22	49222134	53	325	158	158	6.037	4.6709e-67	2.545e-63
chr16	2086422	148	161	0	191	0.006	4.9292e-67	2.6801e-63
chr7	44150770	218	221	2	105	0.029	4.9704e-67	2.6969e-63
chr19	56066470	216	228	0	123	0.009	5.4981e-67	2.977e-63
chr17	8230379	272	324	0	156	0.008	5.9753e-67	3.2286e-63
chr6	5317381	262	279	0	99	0.011	6.8259e-67	3.6806e-63
chr10	99608564	16	203	164	166	11.856	7.0863e-67	3.813e-63
chr1	45808309	0	205	98	98	206	7.1787e-67	3.8547e-63
chr12	8389580	15	226	134	134	14.187	7.2284e-67	3.8734e-63
chr7	150104880	259	259	0	47	0.021	7.5144e-67	4.0184e-63
chr10	49863662	202	214	7	161	0.052	7.6918e-67	4.1048e-63
chr11	119823283	26	271	219	258	8.557	7.7243e-67	4.1136e-63
chr7	1504187	408	478	43	232	0.221	8.5661e-67	4.5526e-63
chr8	145676462	283	292	0	65	0.016	8.7785e-67	4.656e-63
chr3	128779441	303	368	1	157	0.015	8.9074e-67	4.7147e-63
chr17	43248717	1	250	141	173	102.42	9.1877e-67	4.8531e-63
chr11	2849361	20	231	161	167	10.653	1.1742e-66	6.1898e-63
chr6	301665	76	445	140	144	5.632	1.1826e-66	6.2214e-63
chr21	46377465	49	346	181	201	6.253	1.2293e-66	6.454e-63
chr16	88914205	344	344	5	31	0.188	1.3773e-66	7.2166e-63
chr17	75731372	28	347	87	87	12	1.3865e-66	7.2498e-63
chr6	14099314	205	220	0	138	0.008	1.4181e-66	7.4e-63
chr20	61170291	265	297	3	137	0.032	1.4713e-66	7.6625e-63
chr5	140027831	0	314	111	152	230.588	1.4919e-66	7.7543e-63
chr22	50610675	254	291	2	150	0.023	1.6756e-66	8.6913e-63
chr7	73294932	333	385	0	117	0.01	1.6926e-66	8.7623e-63
chr7	946793	15	453	111	167	18.917	1.7463e-66	9.0223e-63
chr22	49417565	34	271	150	150	7.771	1.8104e-66	9.3349e-63
chr6	41651114	1	255	99	113	112.281	1.8168e-66	9.3494e-63
chr7	73568224	36	471	145	200	9.266	1.9064e-66	9.791e-63
chr3	52428715	19	256	158	173	11.742	1.9603e-66	1.0048e-62
chr17	43248706	0	250	136	168	203.473	2.1013e-66	1.0749e-62
chr10	82301483	33	384	123	143	9.751	2.4536e-66	1.2527e-62
chr8	68779781	112	350	271	271	3.106	2.5464e-66	1.2975e-62
chr6	1615247	0	179	121	121	180	2.63e-66	1.3375e-62
chr16	85670927	14	242	115	115	16.2	2.7424e-66	1.3904e-62
chr6	29648629	73	87	3	309	0.015	2.7449e-66	1.3904e-62
chr8	145585193	267	273	19	133	0.153	2.9963e-66	1.5148e-62
chr1	1559326	331	366	0	92	0.012	3.0617e-66	1.5449e-62
chr1	201054692	397	450	36	194	0.215	3.1523e-66	1.5875e-62
chr7	102106372	41	383	158	188	7.692	3.1667e-66	1.5917e-62
chr15	75471179	15	289	84	84	18.125	3.6328e-66	1.8224e-62
chr7	73895008	5	277	57	57	46.333	3.9247e-66	1.965e-62
chr2	10694634	273	282	0	69	0.015	4.0157e-66	2.0029e-62
chr9	133765212	28	194	203	203	6.724	4.0095e-66	2.0029e-62
chr2	238459769	60	330	166	166	5.426	4.4983e-66	2.2393e-62
chr17	44896855	0	346	45	58	270.542	5.721e-66	2.8425e-62
chr12	110270327	226	248	0	133	0.008	6.1772e-66	3.0633e-62
chr17	25899006	282	282	14	90	0.165	6.3451e-66	3.1405e-62
chr5	140027802	0	313	111	153	228.364	6.3702e-66	3.147e-62
chr9	19934708	1	271	54	57	128.966	7.4866e-66	3.6915e-62
chr20	44469701	15	231	197	227	12.592	7.9806e-66	3.9275e-62
chr17	79135464	20	212	172	177	9.858	8.1808e-66	4.0185e-62
chr17	30815870	16	236	124	124	13.941	9.3533e-66	4.5857e-62
chr15	42158671	21	313	96	100	13.707	9.9033e-66	4.8462e-62
chr16	12693150	72	419	133	133	5.753	1.0763e-65	5.2569e-62
chr13	107001668	206	227	4	162	0.034	1.0841e-65	5.2851e-62
chr8	142190700	132	132	0	165	0.006	1.124e-65	5.4695e-62
chr18	46327764	83	526	163	193	5.304	1.2078e-65	5.8662e-62
chr19	35524682	258	280	25	191	0.147	1.3546e-65	6.5669e-62
chr4	2258838	13	279	91	94	19.368	1.5271e-65	7.389e-62
chr9	137713302	295	341	0	126	0.009	1.6089e-65	7.7706e-62
chr17	75375790	311	319	30	141	0.224	1.6344e-65	7.879e-62
chr15	56831824	263	279	0	91	0.012	1.7697e-65	8.5039e-62
chr17	73263216	24	372	129	162	11.899	1.7706e-65	8.5039e-62
chr7	158801305	203	235	1	175	0.013	1.7981e-65	8.6203e-62
chr17	7967573	0	299	32	35	275	1.94e-65	9.283e-62
chr9	91300399	224	225	19	148	0.135	1.9447e-65	9.2885e-62
chr5	145718886	278	310	0	113	0.01	2.1698e-65	1.0345e-61
chr16	31021726	167	199	0	207	0.006	2.1845e-65	1.0377e-61
chr7	129794610	62	363	145	145	5.778	2.1805e-65	1.0377e-61
chr2	109147812	217	250	0	160	0.007	2.2774e-65	1.0798e-61
chr8	55476680	42	460	172	238	7.76	2.7869e-65	1.319e-61
chr21	9826905	1856	7286	1828	4518	1.588	2.9327e-65	1.3854e-61
chr7	73950580	20	275	118	123	12.613	2.9407e-65	1.3867e-61
chr18	8151789	242	256	0	100	0.01	3.2037e-65	1.508e-61
chr7	75887634	12	252	154	178	16.852	3.4383e-65	1.6155e-61
chr12	2025995	16	191	162	162	11.294	3.494e-65	1.6387e-61
chr3	49725320	275	294	0	89	0.012	3.6405e-65	1.7043e-61
chr17	75731361	29	343	87	87	11.467	3.6717e-65	1.7158e-61
chr6	41651092	0	247	96	110	216.721	4.0095e-65	1.8703e-61
chr20	61181809	162	174	7	192	0.045	4.2329e-65	1.971e-61
chr12	108985139	18	308	78	78	16.263	4.3235e-65	2.0096e-61
chr14	24792082	241	265	0	122	0.009	4.4132e-65	2.0476e-61
chr16	80414225	28	284	119	119	9.828	4.5057e-65	2.0867e-61
chr10	104456356	309	318	5	67	0.091	4.5911e-65	2.1225e-61
chr12	106632322	303	333	0	94	0.012	4.6515e-65	2.1466e-61
chr19	45554253	238	239	0	63	0.016	4.7176e-65	2.1732e-61
chr5	140012203	0	248	49	49	249	5.5371e-65	2.5463e-61
chr12	104949629	106	539	128	128	5.047	6.1218e-65	2.8101e-61
chr2	129281357	5	251	71	71	42	6.6745e-65	3.0584e-61
chr16	951776	16	281	173	213	13.488	6.7304e-65	3.0786e-61
chr16	87877903	22	273	110	110	11.913	6.7534e-65	3.0837e-61
chr15	100344564	301	349	3	134	0.034	6.8693e-65	3.1311e-61
chr22	24110733	8	235	175	210	21.873	6.9647e-65	3.169e-61
chr1	53583194	11	269	80	80	22.5	7.0213e-65	3.1836e-61
chr1	53583203	11	269	80	80	22.5	7.0213e-65	3.1836e-61
chr3	128151339	10	348	64	74	27.497	7.1662e-65	3.2436e-61
chr7	1452343	301	306	7	67	0.12	7.5105e-65	3.3936e-61
chr1	171570088	141	142	1	159	0.013	7.8811e-65	3.5548e-61
chr2	220285119	296	361	0	150	0.008	8.3568e-65	3.7628e-61
chr16	2232597	89	336	221	221	3.744	8.4829e-65	3.813e-61
chr22	39077450	244	244	47	207	0.231	8.5091e-65	3.8181e-61
chr17	8230371	268	324	0	156	0.008	9.0122e-65	4.0369e-61
chr1	9896969	249	308	0	175	0.007	9.0985e-65	4.0685e-61
chr7	2311485	213	238	0	145	0.008	9.3214e-65	4.1611e-61
chr20	61467741	88	281	282	283	3.157	9.47e-65	4.2201e-61
chr20	49209035	19	276	99	99	13.85	9.7485e-65	4.3368e-61
chr17	2916361	2	229	79	80	75.72	1.0006e-64	4.4436e-61
chr21	44814948	8	234	95	95	26.111	1.0044e-64	4.453e-61
chr7	6655641	11	271	90	94	21.712	1.0181e-64	4.5059e-61
chr1	2230687	18	369	51	51	19.474	1.1074e-64	4.8929e-61
chr3	50357773	31	275	160	171	8.073	1.1794e-64	5.202e-61
chr7	101632788	0	461	142	278	236.796	1.2252e-64	5.3948e-61
chr16	23042422	153	158	20	227	0.095	1.2407e-64	5.4538e-61
chr11	63779573	197	215	3	155	0.028	1.2608e-64	5.533e-61
chr17	1642540	243	250	2	87	0.035	1.2834e-64	5.6225e-61
chr1	171570081	140	141	1	159	0.013	1.3045e-64	5.7055e-61
chr3	53181731	4	260	59	59	52.2	1.3767e-64	6.0109e-61
chr3	113001509	265	265	0	33	0.029	1.4036e-64	6.118e-61
chr3	38618468	242	256	6	120	0.061	1.5769e-64	6.8621e-61
chr21	44814984	8	233	95	95	26	1.5993e-64	6.9477e-61
chr1	32733033	28	319	103	106	10.725	1.8252e-64	7.9158e-61
chr16	16131393	71	415	129	129	5.778	1.9314e-64	8.3628e-61
chr3	197808071	33	316	111	112	9.241	2.0024e-64	8.6554e-61
chr20	62193829	7	206	114	114	25.875	2.0784e-64	8.9691e-61
chr21	47229612	285	304	3	92	0.046	2.2185e-64	9.5578e-61
chr8	143951301	35	324	108	108	9.028	2.2322e-64	9.6008e-61
chr8	145676461	196	203	4	132	0.039	2.3415e-64	1.0055e-60
chr17	15854429	14	231	116	116	15.467	2.3916e-64	1.0252e-60
chr2	11809807	242	267	1	124	0.018	2.6642e-64	1.1402e-60
chr17	76497633	27	268	133	136	9.397	2.7779e-64	1.1869e-60
chr6	1072544	13	274	81	81	19.643	2.8527e-64	1.2169e-60
chr18	77250254	40	304	180	200	6.699	2.9081e-64	1.2385e-60
chr2	242947281	233	236	23	154	0.157	3.0036e-64	1.277e-60
chr8	142190862	228	231	0	76	0.013	3.0813e-64	1.3079e-60
chr16	87624313	227	253	0	133	0.008	3.6864e-64	1.5622e-60
chr2	238346547	11	288	75	78	23.169	3.7296e-64	1.578e-60
chr11	33914811	16	361	48	48	21.294	3.7768e-64	1.5953e-60
chr17	43121079	365	382	4	58	0.089	3.8257e-64	1.6134e-60
chr2	233396169	38	233	184	184	6	3.8856e-64	1.636e-60
chr1	86042360	5	357	21	21	59.667	4.0192e-64	1.6895e-60
chr3	48629355	64	232	351	375	3.356	4.1395e-64	1.7372e-60
chr13	19756022	269	269	7	66	0.119	4.202e-64	1.7606e-60
chr7	12787337	19	325	96	107	14.64	4.4795e-64	1.8738e-60
chr15	59159715	247	257	0	82	0.013	4.6246e-64	1.9314e-60
chr22	43288247	235	297	0	188	0.007	4.9395e-64	2.0596e-60
chr11	69831968	0	211	83	84	209.506	5.3982e-64	2.2473e-60
chr12	122235951	29	372	122	147	10.333	5.5974e-64	2.3265e-60
chr7	149516402	10	376	66	83	27.337	5.6189e-64	2.3317e-60
chr11	64204072	43	309	134	134	7.045	5.7222e-64	2.3673e-60
chr7	1065988	13	467	114	187	20.448	5.7229e-64	2.3673e-60
chr6	41651109	2	247	99	113	72.515	5.7528e-64	2.3758e-60
chr16	87877940	22	268	110	110	11.696	5.762e-64	2.3759e-60
chr1	2259545	151	151	0	138	0.007	6.0923e-64	2.5081e-60
chr21	34394963	207	224	6	152	0.049	6.1999e-64	2.5483e-60
chr20	56222286	268	280	0	73	0.014	6.2343e-64	2.5584e-60
chr1	145390338	170	181	0	149	0.007	6.4634e-64	2.6482e-60
chr6	41651079	0	242	95	109	212.073	6.7915e-64	2.7783e-60
chr1	117278625	252	252	0	41	0.024	6.927e-64	2.8292e-60
chr7	30780071	393	473	2	122	0.029	7.1926e-64	2.9331e-60
chr10	47151331	0	378	92	146	239.776	7.5402e-64	3.07e-60
chr13	29898107	37	295	129	129	7.789	7.8202e-64	3.179e-60
chr11	451367	10	263	77	77	24	8.0617e-64	3.2721e-60
chr7	73952804	4	223	85	85	44.8	9.4972e-64	3.8487e-60
chr17	29718916	7	302	51	53	36.472	9.7644e-64	3.9508e-60
chr16	89113146	66	354	152	152	5.299	1.1604e-63	4.688e-60
chr14	69284003	0	413	33	50	276	1.2254e-63	4.9428e-60
chr7	30209135	212	239	0	145	0.008	1.2495e-63	5.0323e-60
chr7	139705738	9	300	61	64	28.711	1.314e-63	5.2837e-60
chr2	10642722	159	176	0	173	0.006	1.3306e-63	5.3422e-60
chr11	49763265	45	374	100	100	8.152	1.3392e-63	5.3684e-60
chr16	88807912	60	409	182	217	5.642	1.3644e-63	5.4607e-60
chr1	3206972	180	189	0	133	0.008	1.3776e-63	5.5051e-60
chr16	88753765	27	384	92	106	11.951	1.5975e-63	6.3741e-60
chr6	41651081	0	234	97	110	207.477	1.6327e-63	6.5048e-60
chr1	28075084	316	316	21	88	0.247	1.7124e-63	6.8115e-60
chr10	80116859	229	281	5	194	0.038	1.8271e-63	7.2569e-60
chr10	123778434	25	369	149	197	10.781	1.8446e-63	7.3151e-60
chr5	179606016	7	287	72	79	32.85	1.8969e-63	7.5111e-60
chr12	108919947	272	272	0	24	0.04	1.9079e-63	7.5433e-60
chr11	1858713	277	277	53	193	0.278	1.9191e-63	7.5759e-60
chr1	201910749	310	319	17	101	0.182	2.0219e-63	7.9696e-60
chr10	30957085	0	245	45	45	246	2.2274e-63	8.7662e-60
chr16	67470880	317	331	10	87	0.131	2.277e-63	8.9477e-60
chr3	129680040	183	185	9	144	0.07	2.3233e-63	9.116e-60
chr1	116308786	28	283	129	135	9.361	2.3277e-63	9.1194e-60
chr7	1550300	0	224	64	64	225	2.4363e-63	9.5307e-60
chr16	33937005	1306	1973	232	760	0.462	2.4759e-63	9.6707e-60
chr7	47424032	21	382	126	169	13.006	2.5722e-63	1.0032e-59
chr4	3644505	185	220	0	184	0.006	2.6773e-63	1.0426e-59
chr5	140012219	0	240	49	49	241	2.8347e-63	1.1023e-59
chr5	180054305	193	201	24	200	0.13	3.307e-63	1.284e-59
chr20	51774728	12	451	122	202	21.067	3.3532e-63	1.3e-59
chr16	87161269	233	248	26	188	0.152	3.8217e-63	1.4794e-59
chr6	34543016	409	459	102	329	0.35	3.9583e-63	1.53e-59
chr17	3439180	238	252	45	236	0.205	4.2348e-63	1.6344e-59
chr7	73156992	432	463	27	120	0.248	4.3274e-63	1.6677e-59
chr12	106978126	217	286	0	211	0.006	4.3427e-63	1.6711e-59
chr6	52364520	2	212	189	237	56.681	4.3692e-63	1.6788e-59
chr19	53324471	198	263	0	224	0.006	4.4007e-63	1.6877e-59
chr7	231303	21	294	93	95	13.13	4.4054e-63	1.6877e-59
chr16	88878641	0	357	53	75	254.368	4.4758e-63	1.7121e-59
chr3	194732826	8	338	121	169	27.031	4.4936e-63	1.7164e-59
chr3	53181739	7	269	60	60	33.75	4.5793e-63	1.7466e-59
chr20	17633266	239	250	5	106	0.059	4.6908e-63	1.7865e-59
chr22	25169359	32	302	152	170	8.215	5.1326e-63	1.9519e-59
chr19	2170669	2	220	76	76	73.667	5.271e-63	2.0016e-59
chr3	126277079	34	361	83	83	10.343	5.3898e-63	2.0437e-59
chr6	47389713	1	213	88	91	103.511	5.6904e-63	2.1545e-59
chr5	81563298	22	279	154	178	10.542	6.0653e-63	2.2931e-59
chr22	18265049	17	244	123	128	13.084	6.2655e-63	2.3654e-59
chr12	133115723	141	148	0	163	0.006	6.5937e-63	2.4856e-59
chr20	61170322	257	300	0	136	0.009	6.6151e-63	2.4901e-59
chr11	60704828	15	273	83	83	17.125	6.7032e-63	2.5196e-59
chr10	118609926	239	253	33	200	0.179	8.3901e-63	3.1491e-59
chr1	204487232	54	347	129	129	6.327	8.4389e-63	3.1628e-59
chr17	38708591	373	383	0	27	0.037	9.0143e-63	3.3736e-59
chr1	2327653	254	260	0	61	0.017	9.0641e-63	3.3874e-59
chr22	19154637	326	355	2	82	0.039	9.3008e-63	3.4708e-59
chr7	95664823	71	359	155	155	5	9.3816e-63	3.4959e-59
chr10	47151329	0	376	91	146	235.946	9.5366e-63	3.5486e-59
chr16	2126103	281	313	0	102	0.011	9.6115e-63	3.5714e-59
chr22	42710545	4	224	80	80	45	9.8296e-63	3.6471e-59
chr17	34102946	31	244	148	148	7.656	1.0014e-62	3.7104e-59
chr21	29701181	231	265	0	139	0.008	1.0121e-62	3.7444e-59
chr19	456004	275	275	0	20	0.048	1.0201e-62	3.7688e-59
chr19	49545680	236	251	2	105	0.03	1.036e-62	3.8221e-59
chr19	59073783	306	369	5	151	0.048	1.0951e-62	4.0343e-59
chr15	84946304	8	303	128	169	25.631	1.1921e-62	4.3857e-59
chr19	50135073	285	289	16	96	0.178	1.2874e-62	4.7293e-59
chr16	1125709	8	258	140	171	23.591	1.3013e-62	4.7736e-59
chr20	61438996	48	306	142	142	6.265	1.3315e-62	4.8775e-59
chr3	124874927	13	273	76	76	19.571	1.3439e-62	4.9121e-59
chr9	139616021	23	234	139	141	9.654	1.3447e-62	4.9121e-59
chr22	20253604	4	295	33	33	59.2	1.3701e-62	4.998e-59
chr12	125167356	289	290	49	175	0.285	1.4625e-62	5.3275e-59
chr19	58890047	259	284	0	102	0.011	1.5085e-62	5.4874e-59
chr20	46524642	96	101	0	204	0.005	1.5344e-62	5.5738e-59
chr14	74977104	174	182	9	165	0.063	1.5384e-62	5.5805e-59
chr1	2075805	6	203	105	105	29.143	1.5579e-62	5.643e-59
chr19	46525576	186	210	0	157	0.007	1.6565e-62	5.9921e-59
chr3	52257839	56	353	131	132	6.164	1.6589e-62	5.9922e-59
chr7	5452788	14	327	60	63	20.842	1.7041e-62	6.147e-59
chr8	144905680	16	196	180	193	10.812	1.7387e-62	6.2632e-59
chr16	81248716	17	257	124	134	13.272	1.763e-62	6.3417e-59
chrX	21676170	3	187	108	108	47	1.8112e-62	6.5063e-59
chr12	133073921	3	321	20	20	80.5	1.842e-62	6.6076e-59
chr11	46221596	282	323	0	115	0.01	1.9436e-62	6.9432e-59
chr20	60894182	16	296	71	71	17.471	1.9383e-62	6.9432e-59
chr7	98990332	3	212	85	85	53.25	1.9414e-62	6.9432e-59
chr15	81468599	304	335	0	87	0.013	2.201e-62	7.8521e-59
chr8	142412646	5	414	50	72	48.322	2.2693e-62	8.0847e-59
chr4	6483577	12	370	85	112	21.72	2.2738e-62	8.0894e-59
chr10	82283863	197	198	0	89	0.011	2.2941e-62	8.1505e-59
chrX	128870048	107	107	0	175	0.006	2.3002e-62	8.161e-59
chr12	113638540	77	410	137	138	5.231	2.3794e-62	8.4305e-59
chr5	174961425	0	236	58	60	229.23	2.4708e-62	8.7425e-59
chr16	89766353	18	342	87	101	15.575	2.5485e-62	9.005e-59
chr19	18962503	193	193	0	89	0.011	2.783e-62	9.8203e-59
chr4	1649407	283	298	94	321	0.311	2.9847e-62	1.0518e-58
chr7	155309374	4	257	53	53	51.6	3.004e-62	1.0571e-58
chr8	141618568	79	313	212	214	3.888	3.1136e-62	1.0942e-58
chr7	3958574	247	262	4	103	0.051	3.2732e-62	1.1487e-58
chr16	88125659	207	230	0	135	0.008	3.3391e-62	1.1703e-58
chr6	41650970	2	295	63	76	82.009	3.3506e-62	1.1727e-58
chr1	110754295	0	285	14	14	286	3.3606e-62	1.1747e-58
chr19	33703817	127	298	381	385	2.312	3.602e-62	1.2573e-58
chr19	18160374	13	333	46	46	23.857	3.9494e-62	1.3767e-58
chr3	119500929	7	376	31	35	41.889	4.0006e-62	1.3927e-58
chr7	2518378	10	304	49	49	27.727	4.0924e-62	1.4228e-58
chr20	581872	186	186	0	95	0.01	4.2425e-62	1.473e-58
chr12	131261197	216	237	0	123	0.009	4.4175e-62	1.5317e-58
chr12	122417812	5	290	38	38	48.5	4.8055e-62	1.664e-58
chr14	75744178	147	184	0	224	0.006	4.8253e-62	1.6686e-58
chr19	2014791	29	289	141	155	8.799	4.8851e-62	1.687e-58
chr19	59073805	308	373	5	150	0.048	4.9441e-62	1.7052e-58
chr7	75611514	256	257	20	115	0.182	4.9803e-62	1.7154e-58
chr1	3669272	38	277	137	137	7.128	5.271e-62	1.8131e-58
chr14	75744158	144	179	0	223	0.006	5.4865e-62	1.8847e-58
chr6	21684301	37	187	220	220	4.947	5.4971e-62	1.8859e-58
chr5	141705608	172	196	2	176	0.019	5.6097e-62	1.9219e-58
chr11	82682878	0	377	44	65	257.727	5.8418e-62	1.9988e-58
chr17	8533857	0	468	45	81	263.098	5.9368e-62	2.0287e-58
chr20	45269405	33	352	82	82	10.382	6.1316e-62	2.0924e-58
chr16	1177890	240	289	0	154	0.008	6.3248e-62	2.1556e-58
chr16	88878622	0	336	52	71	248.069	6.8413e-62	2.3285e-58
chr1	201597543	16	231	131	138	12.96	7.2497e-62	2.4643e-58
chr1	110754258	0	286	13	13	287	7.4092e-62	2.5119e-58
chr7	5592964	21	296	130	151	11.635	7.4051e-62	2.5119e-58
chr3	59885643	5	244	75	78	39.283	7.921e-62	2.6819e-58
chr21	29701154	233	270	0	139	0.008	8.1722e-62	2.7634e-58
chr22	26175940	3	226	95	103	52.385	8.1975e-62	2.7683e-58
chr12	108715985	15	365	48	51	21.555	8.6046e-62	2.902e-58
chr1	201708412	207	213	14	144	0.106	9.3034e-62	3.1336e-58
chr3	53181742	6	271	58	60	37.583	9.402e-62	3.1627e-58
chr12	111473636	265	293	0	101	0.011	9.6603e-62	3.2454e-58
chr5	112579627	28	298	98	98	10.31	9.7072e-62	3.257e-58
chr8	140417985	4	188	211	257	31.06	9.748e-62	3.2664e-58
chr8	142412679	2	417	47	73	90.378	1.0044e-61	3.3612e-58
chr22	18265046	17	239	122	127	12.812	1.0172e-61	3.3998e-58
chr22	20225385	2	303	148	219	68.63	1.0548e-61	3.5208e-58
chr9	125674964	9	402	67	94	28.846	1.1465e-61	3.8219e-58
chr17	8230351	266	330	0	156	0.008	1.1631e-61	3.8724e-58
chr1	110754245	0	285	13	13	286	1.1784e-61	3.9183e-58
chrX	153038449	18	101	262	262	5.368	1.1922e-61	3.9591e-58
chr2	222172629	211	223	0	105	0.01	1.2405e-61	4.1143e-58
chr16	17732708	25	264	112	112	10.192	1.2579e-61	4.1667e-58
chr7	31375297	34	272	132	133	7.742	1.2946e-61	4.2826e-58
chr1	110754285	0	282	14	14	283	1.3629e-61	4.5027e-58
chr4	3075201	2	267	78	92	75.885	1.4005e-61	4.6213e-58
chr21	43767984	41	271	150	151	6.434	1.4127e-61	4.6555e-58
chr22	40129624	140	140	0	138	0.007	1.5138e-61	4.9823e-58
chr20	55221771	32	372	71	71	11.303	1.5228e-61	5.0058e-58
chr16	15807719	293	303	0	48	0.021	1.5797e-61	5.1862e-58
chr14	100038918	32	306	238	309	7.172	1.593e-61	5.2232e-58
chr3	9540619	231	245	0	94	0.011	1.6282e-61	5.3318e-58
chr13	110487669	226	251	0	121	0.009	1.6598e-61	5.4285e-58
chr17	77785150	1	237	59	61	115.161	1.6677e-61	5.4476e-58
chr3	13115234	1	270	27	27	135.5	1.6995e-61	5.5443e-58
chr11	17713672	252	267	32	184	0.189	1.8415e-61	5.9999e-58
chr11	85195269	4831	8298	3053	6829	0.768	1.9161e-61	6.2275e-58
chr5	133449942	0	212	67	67	213	1.914e-61	6.2275e-58
chr6	1611671	0	228	52	52	229	2.0331e-61	6.5996e-58
chr9	138005227	8	342	29	29	38.111	2.2678e-61	7.352e-58
chr7	72330023	61	443	92	92	7.161	2.2831e-61	7.3924e-58
chr1	2543452	1	188	94	94	94.5	2.3798e-61	7.6961e-58
chr22	39862281	275	346	11	198	0.076	2.4495e-61	7.9116e-58
chr6	1615107	0	232	48	48	233	2.5131e-61	8.1068e-58
chr7	149518043	18	330	164	225	12.719	2.5329e-61	8.1605e-58
chr19	18409822	6	262	65	68	35.938	2.7817e-61	8.929e-58
chr2	105383409	188	207	0	139	0.008	2.7774e-61	8.929e-58
chr22	46748979	195	198	27	185	0.153	2.7791e-61	8.929e-58
chr15	97327426	25	263	114	115	10.066	3.0923e-61	9.9135e-58
chr20	31221703	29	247	150	156	7.951	3.1563e-61	1.0106e-57
chr15	79224542	226	226	0	53	0.019	3.1733e-61	1.0148e-57
chr6	1615123	0	236	44	44	237	3.235e-61	1.0333e-57
chr18	76694294	286	324	4	118	0.048	3.3035e-61	1.0539e-57
chr1	2543569	0	249	33	33	250	3.3943e-61	1.0802e-57
chr1	2543578	0	249	33	33	250	3.3943e-61	1.0802e-57
chr7	73120542	8	286	87	102	27.245	3.5732e-61	1.1357e-57
chr8	140742492	293	307	11	95	0.131	3.7029e-61	1.1755e-57
chr9	136670207	11	224	102	103	18.57	3.7184e-61	1.179e-57
chr19	2170693	1	227	72	76	108.078	4.8286e-61	1.5291e-57
chr12	132898054	257	277	46	228	0.221	4.9095e-61	1.5528e-57
chr2	170573613	1	218	82	87	103.278	5.4335e-61	1.7165e-57
chr1	110754109	0	369	72	113	236.93	5.5877e-61	1.7609e-57
chr1	110754132	0	369	72	113	236.93	5.5877e-61	1.7609e-57
chr17	72700902	21	258	103	103	11.773	5.6292e-61	1.7718e-57
chr17	71863709	4	212	150	178	35.936	5.6448e-61	1.7746e-57
chr9	140281744	50	299	226	260	5.116	5.6674e-61	1.7795e-57
chr10	45324115	293	321	0	83	0.013	6.2835e-61	1.9706e-57
chr11	33914802	16	341	48	48	20.118	6.3071e-61	1.9756e-57
chr9	140722645	14	244	121	132	14.982	6.4727e-61	2.025e-57
chr7	26632782	156	175	4	184	0.03	6.5529e-61	2.0476e-57
chr11	64985107	197	203	0	98	0.01	6.9513e-61	2.1695e-57
chr12	104949672	117	539	129	129	4.576	7.2233e-61	2.2517e-57
chr3	128594679	0	281	25	27	261.857	7.2575e-61	2.2596e-57
chr5	126187670	222	222	0	55	0.018	7.7825e-61	2.4202e-57
chr11	85195247	5115	8342	3317	6911	0.783	7.8298e-61	2.432e-57
chr3	194930132	6	551	61	118	41.085	8.4264e-61	2.6142e-57
chr7	157781080	22	364	53	53	15.87	8.6682e-61	2.686e-57
chr5	171879489	27	261	116	116	9.357	9.3449e-61	2.8922e-57
chr8	142389315	22	244	115	115	10.652	9.5797e-61	2.9613e-57
chr16	15807721	292	303	0	49	0.021	9.9741e-61	3.0796e-57
chr16	88884247	277	297	14	123	0.13	1.0199e-60	3.1453e-57
chr15	98836506	58	276	181	181	4.695	1.0218e-60	3.1475e-57
chr1	168060378	190	221	22	240	0.111	1.0433e-60	3.2098e-57
chr1	110754101	0	367	72	113	235.649	1.062e-60	3.2619e-57
chr19	53400346	98	127	0	267	0.005	1.0627e-60	3.2619e-57
chr9	136809786	26	320	91	96	11.276	1.071e-60	3.2833e-57
chr21	37870118	8	259	62	62	28.889	1.2063e-60	3.6937e-57
chr6	2952331	258	276	0	82	0.013	1.2604e-60	3.8548e-57
chr18	77162473	12	302	110	137	18.747	1.2818e-60	3.9157e-57
chr9	65999376	295	318	9	103	0.104	1.4038e-60	4.2785e-57
chr17	30816457	18	247	157	181	11.331	1.4258e-60	4.3404e-57
chr9	131979754	9	295	46	46	29.6	1.55e-60	4.7128e-57
chr22	37776707	26	317	92	97	11.177	1.5543e-60	4.7204e-57
chr1	32986666	2	233	55	55	78	1.6128e-60	4.8924e-57
chr22	37458861	6	224	79	79	32.143	1.6386e-60	4.9647e-57
chr18	77162458	12	303	109	136	18.776	1.7917e-60	5.4223e-57
chr2	129352316	47	230	198	199	4.788	1.8275e-60	5.5242e-57
chr3	46754684	5	359	132	211	37.642	1.8986e-60	5.7323e-57
chr5	122426302	163	220	0	236	0.006	1.9587e-60	5.889e-57
chr5	122426333	163	220	0	236	0.006	1.9587e-60	5.889e-57
chr5	172148884	240	252	0	79	0.013	1.9596e-60	5.889e-57
chr7	30780058	382	466	2	120	0.03	1.9593e-60	5.889e-57
chr19	13904940	217	225	4	101	0.051	2.0204e-60	6.0648e-57
chr17	40668658	18	262	90	90	13.842	2.0522e-60	6.1533e-57
chr7	5214214	22	483	113	181	13.181	2.1677e-60	6.492e-57
chr9	135357889	221	221	0	54	0.018	2.1794e-60	6.5195e-57
chr19	38877829	163	190	2	184	0.019	2.2933e-60	6.8522e-57
chr19	42584205	182	182	0	91	0.011	2.3867e-60	7.1231e-57
chr2	9447018	302	338	22	159	0.161	2.5323e-60	7.5492e-57
chr19	36219140	22	234	121	121	10.217	2.5455e-60	7.5797e-57
chr19	14119157	44	364	120	132	7.379	2.5552e-60	7.5997e-57
chr19	59073803	304	373	5	151	0.048	2.5661e-60	7.6236e-57
chr1	203013517	81	297	216	216	3.634	2.5797e-60	7.6551e-57
chr1	110754114	0	364	72	113	233.728	2.7836e-60	8.2507e-57
chr2	128236719	4	228	67	67	45.8	2.8759e-60	8.5148e-57
chr4	1656737	198	229	0	150	0.008	2.9218e-60	8.6405e-57
chr22	21408454	63	373	170	191	5.205	3.1201e-60	9.2166e-57
chr5	122426323	163	218	0	231	0.006	3.1991e-60	9.4391e-57
chr21	46812315	20	174	169	169	8.333	3.2805e-60	9.6682e-57
chr14	75744156	141	180	0	226	0.006	3.4509e-60	1.0159e-56
chr19	37797461	121	128	0	171	0.006	3.7402e-60	1.0998e-56
chr6	34111827	1	172	104	104	86.5	3.8216e-60	1.1225e-56
chr11	68003308	179	179	19	161	0.123	4.0079e-60	1.1759e-56
chr10	31070571	7	162	139	140	20.23	4.152e-60	1.2168e-56
chr3	48456409	4	210	140	164	36.062	4.2073e-60	1.2316e-56
chr16	88499953	39	346	149	177	7.31	4.6633e-60	1.3635e-56
chr22	22898357	0	234	41	41	235	4.6865e-60	1.3688e-56
chr1	229194750	126	126	0	145	0.007	5.1265e-60	1.4956e-56
chr3	12861785	323	345	38	166	0.249	5.162e-60	1.5043e-56
chr3	13678660	4	321	61	78	50.542	5.3056e-60	1.5444e-56
chr4	71703671	0	157	114	114	158	5.3443e-60	1.5539e-56
chr5	42971261	190	191	0	85	0.012	5.8129e-60	1.6882e-56
chr12	121686584	6	552	93	196	37.695	5.912e-60	1.7151e-56
chr12	1686092	231	231	27	142	0.196	6.0036e-60	1.7397e-56
chr5	158523725	12	212	107	107	16.385	6.3217e-60	1.8299e-56
chr18	77267660	7	365	114	176	29.725	6.3516e-60	1.8365e-56
chr11	69832012	0	210	80	85	198.733	6.7427e-60	1.9474e-56
chr5	137975280	16	320	155	213	13.765	6.7708e-60	1.9533e-56
chr1	229543074	200	235	0	154	0.008	7.0528e-60	2.0302e-56
chr7	1855642	16	242	96	96	14.294	7.0474e-60	2.0302e-56
chr17	37881622	286	287	38	140	0.278	7.0983e-60	2.041e-56
chr7	130611089	201	223	0	128	0.009	7.2652e-60	2.0867e-56
chr10	50947221	231	247	2	100	0.032	7.8332e-60	2.2473e-56
chr16	88878635	2	358	52	74	84.564	7.8881e-60	2.2606e-56
chr9	130500246	219	225	2	84	0.036	8.0289e-60	2.2984e-56
chr11	6099150	103	465	242	291	3.729	8.0541e-60	2.3031e-56
chr13	24936048	1	184	91	91	92.5	8.1004e-60	2.3138e-56
chr7	2177332	241	261	22	167	0.148	8.1269e-60	2.3188e-56
chr11	60786991	1	230	105	125	97.167	8.2183e-60	2.3423e-56
chr22	23715913	294	294	11	57	0.207	8.4199e-60	2.3971e-56
chr19	4012403	258	278	24	161	0.166	8.7587e-60	2.4908e-56
chr12	121686627	6	555	92	195	37.688	8.8406e-60	2.5113e-56
chr6	33790701	156	164	0	136	0.008	9.7477e-60	2.766e-56
chr12	116831525	5	207	86	86	34.667	9.9467e-60	2.8194e-56
chr5	179768148	246	265	21	158	0.149	1.0305e-59	2.9178e-56
chr10	49863675	191	213	7	162	0.055	1.0573e-59	2.9904e-56
chr1	113392603	1	298	85	116	109.889	1.0815e-59	3.0555e-56
chr1	3574774	15	266	85	88	16.125	1.1401e-59	3.2174e-56
chr11	11067030	38	449	99	125	9.158	1.1579e-59	3.2642e-56
chr5	174961450	1	228	59	61	110.806	1.16e-59	3.2665e-56
chr5	5242401	150	153	0	128	0.008	1.227e-59	3.4516e-56
chr4	71703625	0	154	115	115	155	1.4455e-59	4.0617e-56
chr17	77463928	6	343	66	88	36.995	1.5306e-59	4.2962e-56
chr10	127911244	238	272	0	121	0.009	1.5477e-59	4.3396e-56
chr21	47505218	19	387	78	99	15.326	1.5964e-59	4.4713e-56
chr15	101564522	17	183	147	147	10.222	1.6234e-59	4.5418e-56
chr18	11905725	203	210	0	90	0.011	1.645e-59	4.5973e-56
chr12	6882569	289	343	38	239	0.193	1.7157e-59	4.7898e-56
chr19	705609	46	250	168	168	5.34	1.7807e-59	4.9659e-56
chr3	23713455	18	400	53	62	18.09	1.8033e-59	5.0236e-56
chr13	110487664	228	249	5	122	0.053	1.8576e-59	5.1694e-56
chr11	69832008	0	209	79	84	197.647	1.9174e-59	5.3301e-56
chr20	55987219	19	257	161	192	10.828	1.9486e-59	5.4108e-56
chr14	103688455	323	326	57	170	0.342	1.9769e-59	5.4837e-56
chr16	25249806	210	210	0	60	0.016	2.0379e-59	5.6467e-56
chr17	37881619	286	287	39	141	0.283	2.0494e-59	5.6727e-56
chr3	119500902	8	375	30	34	37.003	2.1914e-59	6.0593e-56
chr7	4934200	5	235	81	87	36.652	2.5033e-59	6.9143e-56
chr9	140127215	290	308	42	184	0.247	2.517e-59	6.9448e-56
chr16	89167348	25	264	126	135	9.518	2.9338e-59	8.0859e-56
chr7	293226	279	299	4	85	0.062	2.9501e-59	8.1225e-56
chr7	2138447	67	420	185	227	5.051	2.9824e-59	8.2027e-56
chr7	149165431	258	272	4	84	0.062	3.0466e-59	8.3702e-56
chr21	46890076	20	242	105	105	11.571	3.0757e-59	8.4413e-56
chr2	188734511	286	340	0	120	0.01	3.2895e-59	9.0184e-56
chr7	73452238	4	371	80	123	48.6	3.3141e-59	9.0764e-56
chr17	63168723	150	159	36	269	0.145	3.3404e-59	9.1387e-56
chr7	157224943	6	327	24	24	46.857	3.3886e-59	9.261e-56
chr5	81568934	20	184	160	162	8.701	3.523e-59	9.6181e-56
chr9	136555092	198	204	0	90	0.011	3.5793e-59	9.7614e-56
chr15	75130837	22	259	139	156	10.08	3.7319e-59	1.0167e-55
chr16	89909901	23	333	150	199	10.507	3.8003e-59	1.0343e-55
chr16	21676166	17	203	127	127	11.333	3.8915e-59	1.0579e-55
chr19	13285343	202	210	0	92	0.011	3.9429e-59	1.0708e-55
chr5	149440654	154	154	0	113	0.009	3.9649e-59	1.0756e-55
chr3	125866190	308	322	0	46	0.022	3.9978e-59	1.0834e-55
chr8	145057773	21	223	122	122	10.182	4.0061e-59	1.0845e-55
chr16	57778374	263	268	28	134	0.219	4.2369e-59	1.1458e-55
chr3	50645103	256	285	0	99	0.011	4.3115e-59	1.1648e-55
chr3	13555105	268	272	0	35	0.028	4.5402e-59	1.2253e-55
chr8	140978940	292	300	31	133	0.245	4.7417e-59	1.2784e-55
chr11	67274184	5	212	79	79	35.5	4.9182e-59	1.3246e-55
chr12	131687695	227	238	28	172	0.176	5.3358e-59	1.4356e-55
chr19	53289617	195	252	20	272	0.099	5.5846e-59	1.5009e-55
chr22	50596627	298	326	82	296	0.306	5.5936e-59	1.5018e-55
chr1	32986696	3	233	54	54	58.5	5.6095e-59	1.5045e-55
chr20	61626493	305	319	37	154	0.256	5.638e-59	1.5106e-55
chr17	77167080	5	279	46	49	43.867	5.7163e-59	1.53e-55
chr19	4360041	303	309	31	123	0.263	5.937e-59	1.5874e-55
chr7	5631816	0	436	76	143	233.674	6.0071e-59	1.6045e-55
chr7	100275241	238	243	37	174	0.222	6.0882e-59	1.6245e-55
chr19	58459003	136	151	0	170	0.006	6.3039e-59	1.6803e-55
chr17	79708350	6	236	64	64	33.857	6.6386e-59	1.7677e-55
chr7	89797440	12	315	43	43	24.308	6.6739e-59	1.7753e-55
chrX	153045410	234	240	0	61	0.017	7.7297e-59	2.054e-55
chr9	136555112	203	211	0	90	0.011	7.7475e-59	2.0567e-55
chr13	48457215	270	280	7	78	0.105	7.8846e-59	2.0909e-55
chr5	176998679	174	184	0	120	0.009	8.0218e-59	2.1251e-55
chr17	79123536	31	379	139	185	8.938	8.0455e-59	2.1292e-55
chr14	75744149	145	180	0	205	0.006	8.1222e-59	2.1473e-55
chr19	3939942	235	317	0	192	0.007	8.3503e-59	2.2054e-55
chr14	104623332	11	236	112	124	17.854	8.525e-59	2.2493e-55
chr2	106645617	58	360	115	115	6.119	9.0716e-59	2.391e-55
chr20	61751337	7	250	97	112	27.21	9.1807e-59	2.4173e-55
chr19	4102734	235	235	8	74	0.12	9.2179e-59	2.4247e-55
chr11	67294072	0	229	40	40	230	9.5947e-59	2.5212e-55
chr19	58458960	137	152	0	168	0.007	9.8231e-59	2.5786e-55
chr7	105221937	210	254	0	156	0.008	9.8655e-59	2.5871e-55
chr19	35522847	16	210	145	156	11.542	1.008e-58	2.6406e-55
chr16	88644877	375	397	40	145	0.297	1.0324e-58	2.7018e-55
chr16	74483927	57	288	159	159	4.983	1.1976e-58	3.131e-55
chr2	26407851	0	252	22	22	253	1.2537e-58	3.2744e-55
chr20	24471164	12	223	93	93	17.231	1.2844e-58	3.3514e-55
chr12	112194032	277	278	4	38	0.129	1.2865e-58	3.3534e-55
chr4	186123783	16	327	172	250	13.298	1.3208e-58	3.4393e-55
chr2	11817622	168	191	0	154	0.007	1.3255e-58	3.4481e-55
chr14	105252339	0	209	151	192	165.389	1.4689e-58	3.8173e-55
chr16	87877934	31	272	110	110	8.531	1.5074e-58	3.9135e-55
chr12	117473466	16	235	96	96	13.882	1.5127e-58	3.9232e-55
chr18	56644761	211	220	0	85	0.012	1.6852e-58	4.3664e-55
chr10	11520635	10	214	93	93	19.545	1.7311e-58	4.4806e-55
chr16	31146746	210	230	0	111	0.01	1.7432e-58	4.5077e-55
chr15	41064125	301	330	57	233	0.272	1.7816e-58	4.6022e-55
chr9	35560646	0	262	16	16	263	1.8321e-58	4.728e-55
chr14	104015036	8	283	43	43	31.556	1.9162e-58	4.9402e-55
chr22	42800238	175	190	37	255	0.161	1.9908e-58	5.1273e-55
chr3	13432305	246	246	7	62	0.127	2.0425e-58	5.2554e-55
