# Supplementary material for: Epigenomic evolution in diffuse large B-cell lymphomas
Source: Nat Commun. 2015 Apr 20;6:6921. doi: 10.1038/ncomms7921 (PMC4411286; doi:10.1038/ncomms7921)
Supplement: Supplementary Data 5 — Top 1000 DMRs from patient 1.1 [file ncomms7921-s6.xls]

## Sheet: Supplementary table 6 - top 100
Supplementary Data 5 - Top 1000 DMRs from patient 1.1
chr	start	end	size	num CpGs in DMR (num diff methylated CpGs at FDR=0.2 / num non diff methylated CpGs)	methylation difference from diagnosis to relapse
chr1	161374043	161374078	35	6(6/0)	1
chr18	43676669	43676718	49	5(5/0)	1
chr15	83875746	83875772	26	5(5/0)	1
chrX	74144199	74144249	50	7(7/0)	1
chr10	23481971	23482019	48	9(9/0)	1
chr16	75657488	75657520	32	5(5/0)	0.980909
chrX	38420612	38420896	284	13(13/0)	0.969719
chr17	78748060	78748090	30	5(5/0)	-0.953846
chr2	85872047	85872187	140	5(5/0)	-0.951661
chr7	107302160	107302403	243	10(10/0)	0.944916
chr13	25054232	25054272	40	6(6/0)	-0.939951
chr14	93389554	93389603	49	10(10/0)	-0.939394
chr3	140771717	140771751	34	5(5/0)	-0.935667
chr7	31005	31037	32	6(6/0)	-0.935323
chr9	68455531	68455567	36	6(6/0)	-0.932387
chr6	28852942	28852988	46	7(7/0)	-0.931962
chr4	40399107	40399284	177	8(8/0)	-0.925751
chr20	61407331	61407350	19	5(5/0)	-0.923077
chr12	54408445	54408513	68	9(9/0)	-0.917003
chr19	58287222	58287262	40	6(6/0)	-0.916667
chr13	20767681	20767711	30	5(5/0)	-0.914286
chrX	11157230	11157272	42	7(7/0)	0.907359
chr10	132021732	132021776	44	5(5/0)	-0.902941
chr22	23358225	23358510	285	5(5/0)	-0.902453
chr3	3840326	3840371	45	6(6/0)	-0.89596
chr4	24473253	24473347	94	12(12/0)	0.8933
chr2	170219514	170219544	30	5(5/0)	0.892308
chr8	107283070	107283107	37	6(6/0)	-0.890909
chr11	113943082	113943165	83	7(7/0)	0.886827
chr19	42928985	42929067	82	6(6/0)	0.885425
chr1	2543452	2543617	165	5(5/0)	0.883503
chr9	137573200	137573240	40	6(6/0)	-0.883117
chr2	1550957	1551159	202	5(5/0)	0.882655
chr2	172945012	172945061	49	7(7/0)	-0.880299
chr6	52168885	52169006	121	5(5/0)	0.879758
chr17	60769681	60769723	42	6(6/0)	-0.879152
chr19	3179239	3179430	191	10(10/0)	0.875422
chr9	120177459	120177490	31	6(6/0)	0.874269
chr6	27832041	27832231	190	5(5/0)	-0.8729
chr1	171570081	171570236	155	6(6/0)	-0.868602
chr18	25757501	25757533	32	7(7/0)	0.866562
chr4	699234	699279	45	6(6/0)	-0.866216
chr18	19752119	19752159	40	6(6/0)	-0.865082
chr18	35091307	35091323	16	5(5/0)	-0.863653
chr17	48271898	48271957	59	5(5/0)	0.86247
chr11	64525330	64525445	115	5(5/0)	-0.859053
chr5	180074545	180074603	58	5(5/0)	0.857102
chr3	127318195	127318252	57	10(10/0)	0.854259
chr18	29632319	29632341	22	5(5/0)	-0.853223
chr11	75598248	75598283	35	5(5/0)	0.852796
chr4	128704519	128704567	48	5(5/0)	0.850041
chr18	74826681	74826798	117	6(6/0)	-0.848002
chr5	81568906	81569000	94	5(5/0)	0.847385
chr12	100967311	100967368	57	20(20/0)	-0.846968
chr7	12913877	12913921	44	5(5/0)	-0.844632
chr8	142190700	142191005	305	8(8/0)	-0.843967
chr3	169539972	169540160	188	16(16/0)	-0.842717
chrX	102884515	102884564	49	6(6/0)	0.841515
chr1	5948009	5948192	183	7(7/0)	0.840948
chr4	9154976	9155026	50	6(6/0)	-0.84031
chrX	111325088	111325159	71	6(6/0)	-0.83957
chr15	93785017	93785024	7	5(5/0)	-0.839362
chr11	128810577	128810811	234	5(5/0)	0.836983
chr11	117052438	117052478	40	6(6/0)	0.836808
chr3	149375520	149375867	347	9(9/0)	-0.835803
chr21	47572358	47572400	42	7(7/0)	-0.835498
chr6	43394985	43395039	54	22(22/0)	0.834631
chr7	108166823	108166871	48	6(5/1)	0.833333
chr15	99191900	99191942	42	7(7/0)	-0.833333
chr7	6416062	6416226	164	8(8/0)	0.833032
chr19	40964220	40964263	43	5(5/0)	0.832784
chr1	171593722	171593738	16	6(6/0)	-0.83254
chr6	166720750	166720787	37	5(5/0)	-0.831618
chr2	102641035	102641101	66	5(5/0)	-0.831612
chr8	25907029	25907077	48	6(6/0)	-0.83085
chr13	25321715	25321760	45	11(11/0)	-0.827736
chrX	46434797	46434846	49	6(6/0)	-0.826579
chr1	201977362	201977454	92	7(7/0)	-0.826491
chr7	64029966	64030005	39	5(5/0)	-0.82617
chr9	21402547	21402587	40	6(5/1)	-0.825758
chrX	39769859	39769946	87	5(5/0)	0.825401
chr2	106480321	106480656	335	5(5/0)	0.822966
chr12	247985	248023	38	5(5/0)	-0.822759
chr5	172386260	172386433	173	13(13/0)	0.822277
chr9	137830045	137830084	39	5(5/0)	0.822214
chr6	157466590	157466636	46	7(7/0)	-0.822091
chr2	172955394	172955515	121	6(6/0)	-0.821241
chr16	58019241	58019471	230	7(7/0)	-0.821009
chr9	139143211	139143253	42	5(5/0)	0.820497
chr1	232765442	232765492	50	10(10/0)	-0.819885
chr6	30893977	30894174	197	5(5/0)	-0.819541
chr9	136550947	136551209	262	5(5/0)	0.819362
chr13	100731250	100731499	249	5(5/0)	-0.819225
chr11	2189562	2189857	295	9(9/0)	-0.817748
chr6	2939039	2939173	134	5(5/0)	0.815765
chr16	29093367	29093408	41	7(7/0)	-0.815512
chr1	172315031	172315074	43	6(6/0)	-0.81283
chrX	83442579	83442618	39	6(6/0)	-0.812007
chr19	10400711	10400748	37	7(6/1)	0.811885
chrX	128888414	128888473	59	6(6/0)	0.811734
chr19	19653787	19653797	10	5(5/0)	0.811558
chr16	22326597	22326881	284	5(5/0)	-0.810969
chr7	5257572	5257754	182	10(10/0)	0.810915
chr3	58333733	58333796	63	7(7/0)	0.809984
chr16	15807704	15807884	180	5(5/0)	-0.809634
chr10	134261403	134261420	17	5(5/0)	-0.808889
chr21	44171541	44171792	251	6(5/1)	-0.808127
chrX	152939005	152939401	396	35(34/1)	0.807588
chrX	38421179	38421267	88	6(6/0)	-0.806398
chr8	67417442	67417741	299	21(20/1)	0.80561
chr2	102003380	102003421	41	7(7/0)	-0.805088
chr21	43371326	43371363	37	6(6/0)	-0.803503
chr11	6341868	6341909	41	7(7/0)	-0.803438
chr8	24799875	24800042	167	7(7/0)	-0.801825
chr17	42331620	42331640	20	5(5/0)	-0.801126
chr14	37125998	37126316	318	6(6/0)	-0.800464
chrX	58305550	58305601	51	6(6/0)	-0.799967
chr5	53235288	53235490	202	6(6/0)	0.799963
chr11	416548	416637	89	13(13/0)	-0.79992
chr9	135357869	135357907	38	5(5/0)	-0.799715
chr22	46373057	46373097	40	8(8/0)	0.799106
chr9	136836434	136836478	44	5(5/0)	0.79872
chr5	37837033	37837155	122	7(7/0)	-0.798196
chr1	64937190	64937221	31	6(6/0)	-0.79798
chr15	74392525	74392571	46	5(5/0)	0.797836
chr3	72704325	72704382	57	8(8/0)	-0.797776
chr1	181276734	181276974	240	5(5/0)	-0.797049
chr9	20620546	20620730	184	13(13/0)	-0.796978
chrX	66766104	66766255	151	14(13/1)	-0.796809
chr11	69458552	69458773	221	8(8/0)	0.795329
chr12	57565165	57565409	244	5(5/0)	0.794921
chr19	54928045	54928091	46	8(8/0)	-0.793045
chr17	2462373	2462438	65	5(5/0)	-0.792429
chr3	17734783	17734904	121	5(5/0)	0.788761
chr6	11154457	11154594	137	5(5/0)	-0.788129
chrX	70887739	70887768	29	5(5/0)	0.787883
chr11	49913591	49913630	39	6(5/1)	-0.787239
chr15	76019752	76019776	24	5(5/0)	0.786769
chr14	96558566	96558611	45	5(5/0)	0.786037
chr6	26215163	26215234	71	8(8/0)	0.785702
chr10	3929019	3929291	272	6(6/0)	-0.785587
chrX	46306251	46306280	29	8(8/0)	-0.785516
chr19	53427296	53427749	453	5(5/0)	-0.784745
chr19	836560	836606	46	6(6/0)	0.784306
chr6	168435946	168436100	154	7(7/0)	-0.784056
chr2	10231847	10231895	48	6(6/0)	-0.783512
chr2	242138475	242138549	74	8(8/0)	-0.783175
chr11	117860270	117860453	183	7(7/0)	0.782904
chr1	226923525	226923771	246	8(8/0)	0.78286
chr9	127231733	127231769	36	5(5/0)	-0.78285
chr19	11532484	11532505	21	5(5/0)	-0.782288
chr2	120436023	120436086	63	7(7/0)	-0.781922
chr16	77246378	77246397	19	6(6/0)	0.781884
chr14	93401219	93401313	94	5(5/0)	0.781193
chr17	30589176	30589373	197	5(5/0)	-0.780785
chr13	113295001	113295222	221	7(7/0)	0.780364
chr3	33139285	33139484	199	6(6/0)	-0.780287
chr11	21832562	21832658	96	5(5/0)	0.779878
chr22	42317069	42317304	235	6(6/0)	0.779744
chr17	36699872	36700128	256	5(5/0)	-0.779534
chr7	89747948	89747992	44	7(7/0)	-0.77931
chr11	47417269	47417404	135	5(5/0)	-0.778207
chr11	417149	417169	20	5(5/0)	0.777778
chr17	9882832	9883038	206	5(5/0)	0.777716
chrX	153171085	153171159	74	5(5/0)	-0.777531
chr4	3391483	3391553	70	5(5/0)	-0.776235
chr6	108497790	108497831	41	9(9/0)	-0.775501
chr6	167860752	167860937	185	5(5/0)	0.774933
chr11	70312785	70312906	121	5(5/0)	0.774762
chr1	10761800	10761984	184	5(5/0)	0.773355
chr1	19652843	19652888	45	6(5/1)	0.772964
chr17	80825265	80825520	255	8(8/0)	0.772947
chr3	137480414	137480462	48	5(5/0)	-0.772619
chr18	76489184	76489445	261	7(7/0)	-0.772059
chr9	137994304	137994374	70	5(5/0)	-0.772048
chr13	28495986	28496036	50	7(7/0)	-0.771504
chr2	236275212	236275467	255	5(5/0)	-0.771352
chr20	35984183	35984584	401	5(5/0)	0.770677
chr18	77784606	77784819	213	8(8/0)	0.770497
chr12	110211276	110211325	49	6(5/1)	0.770392
chr19	16957383	16957551	168	5(5/0)	0.770027
chr6	150039742	150039810	68	5(5/0)	-0.7696
chr7	1849320	1849519	199	8(8/0)	0.767469
chr9	127028130	127028352	222	5(5/0)	0.767424
chr6	108487850	108488030	180	11(11/0)	-0.766715
chr1	31906762	31906950	188	5(5/0)	0.766523
chr12	70092841	70093078	237	6(6/0)	0.766441
chr7	155284154	155284477	323	12(12/0)	-0.766094
chr8	1047645	1047838	193	5(5/0)	0.765881
chr1	8721557	8721600	43	7(7/0)	-0.765426
chr16	14724516	14724565	49	5(5/0)	0.765038
chr19	47932779	47932817	38	6(6/0)	-0.76443
chr6	99282736	99282763	27	5(5/0)	-0.763636
chr7	150687599	150687727	128	6(6/0)	0.76273
chrX	17674308	17674358	50	8(8/0)	-0.761991
chr15	75287767	75287815	48	5(5/0)	0.761965
chr4	4145195	4145236	41	5(5/0)	-0.760887
chr3	157824143	157824284	141	5(5/0)	-0.75929
chr19	5133283	5133508	225	9(9/0)	0.759211
chr7	149745954	149746078	124	15(15/0)	-0.759157
chr20	47935082	47935131	49	7(7/0)	-0.759036
chr6	10660089	10660306	217	11(11/0)	-0.758931
chr3	10370439	10370475	36	5(5/0)	-0.757733
chr4	3272280	3272356	76	5(5/0)	0.756474
chr17	943549	943706	157	6(6/0)	0.754287
chr16	87958395	87958441	46	6(6/0)	0.754181
chr1	3571539	3571807	268	6(6/0)	0.75409
chr3	52255230	52255265	35	8(8/0)	0.753909
chr2	1609083	1609120	37	5(5/0)	-0.753846
chr7	1065988	1066168	180	8(8/0)	0.7538
chr7	151329572	151329758	186	27(27/0)	0.753764
chr14	97924477	97924510	33	5(5/0)	0.752784
chr9	97094722	97094769	47	8(8/0)	-0.752499
chr1	209785201	209785360	159	7(7/0)	0.752476
chr1	3638681	3638725	44	6(6/0)	-0.751976
chrX	12597586	12597670	84	5(5/0)	0.751313
chr3	132100472	132100540	68	5(5/0)	0.750341
chr1	181454745	181454784	39	5(5/0)	-0.750178
chr5	523054	523148	94	5(5/0)	0.750123
chr7	95208614	95208663	49	6(6/0)	0.75
chr5	177366539	177366582	43	5(5/0)	0.749931
chr15	68319901	68319953	52	6(6/0)	0.749709
chr9	42368090	42368236	146	8(8/0)	0.749459
chr17	43046938	43046993	55	5(5/0)	-0.749086
chr13	23500385	23500620	235	7(7/0)	0.748681
chr8	136469829	136469873	44	11(11/0)	0.748321
chr16	88718854	88718915	61	5(5/0)	0.747379
chr19	12175505	12176108	603	62(60/2)	-0.747246
chr19	30021208	30021276	68	10(10/0)	-0.747201
chr6	2971100	2972057	957	102(102/0)	-0.747026
chr9	95570166	95570208	42	7(7/0)	0.746778
chr3	9791044	9791221	177	11(11/0)	0.746744
chr17	48405573	48405611	38	5(5/0)	0.74603
chrX	152767259	152767398	139	5(5/0)	0.745981
chr6	6000129	6000261	132	6(6/0)	-0.745835
chr1	53608003	53608176	173	5(5/0)	0.745484
chr15	89157833	89157896	63	5(5/0)	0.744709
chr19	56593070	56593086	16	5(5/0)	-0.744657
chr14	101178587	101178627	40	6(6/0)	0.744111
chr5	158523402	158524174	772	33(31/2)	0.743994
chr22	38320887	38320949	62	5(5/0)	-0.743919
chr19	18000442	18000641	199	5(5/0)	-0.743816
chr14	68284258	68284369	111	7(7/0)	-0.743563
chr16	33483574	33483605	31	5(5/0)	-0.742857
chr2	26726190	26726211	21	5(5/0)	0.742428
chr8	128956995	128957068	73	5(5/0)	-0.742425
chr15	34657394	34657501	107	5(5/0)	0.742279
chrX	27848761	27848937	176	6(6/0)	-0.741983
chr3	20070869	20070993	124	9(9/0)	-0.74182
chr11	68459784	68459846	62	6(6/0)	0.741601
chrX	47483153	47483269	116	14(12/2)	-0.741209
chr22	45842692	45843177	485	7(7/0)	-0.741031
chr10	38742851	38743137	286	5(5/0)	-0.740872
chr21	43109406	43109429	23	5(5/0)	0.740834
chr2	223175696	223175747	51	6(6/0)	-0.740034
chr15	98419037	98419064	27	5(5/0)	-0.74
chr1	32930770	32930958	188	7(7/0)	-0.739949
chr15	29561155	29561204	49	7(7/0)	0.739571
chr19	12163442	12163534	92	9(9/0)	-0.739468
chr5	102091517	102091560	43	5(5/0)	-0.739275
chr19	14003712	14003946	234	5(5/0)	-0.739124
chr15	89169450	89169568	118	6(6/0)	0.738703
chr6	155434077	155434349	272	5(5/0)	0.738162
chr1	182569399	182569504	105	6(6/0)	0.737677
chr10	131329077	131329118	41	5(5/0)	0.737147
chr7	82072563	82072953	390	33(32/1)	-0.736825
chr3	48701596	48701631	35	6(5/1)	-0.73679
chrX	56259554	56259642	88	9(9/0)	0.736753
chr10	81444934	81444968	34	5(5/0)	0.736641
chr3	124604549	124604989	440	6(5/1)	0.73647
chr4	3374750	3375045	295	6(5/1)	0.736172
chrX	152835425	152835847	422	6(6/0)	0.73615
chr4	55059107	55059142	35	5(5/0)	-0.735846
chr10	26500997	26501047	50	5(5/0)	-0.735674
chr13	114886680	114886717	37	5(5/0)	-0.735315
chrX	153132272	153132320	48	5(5/0)	-0.734939
chr6	28918513	28918571	58	5(5/0)	0.734773
chr9	4299890	4299998	108	16(16/0)	-0.733779
chr14	105615580	105615648	68	7(7/0)	-0.733043
chr4	90562252	90562467	215	7(6/1)	0.731287
chr1	42196243	42196409	166	9(9/0)	0.730989
chr19	19729451	19729499	48	6(6/0)	-0.730769
chr7	40174831	40174879	48	6(6/0)	-0.730302
chr11	1972974	1973049	75	5(5/0)	-0.730182
chr10	1652782	1652814	32	5(5/0)	0.72999
chr16	85543285	85543333	48	6(5/1)	-0.729826
chr6	26501806	26501954	148	15(15/0)	-0.729562
chr20	56264748	56265005	257	6(6/0)	-0.729473
chr7	5313629	5313689	60	6(6/0)	-0.729358
chr17	75209195	75209484	289	10(10/0)	0.729019
chr17	36896667	36896735	68	6(6/0)	0.728702
chr7	155603084	155603128	44	6(6/0)	-0.728175
chr7	55201318	55201546	228	7(7/0)	0.727977
chr21	46376644	46377465	821	21(20/1)	0.727588
chr10	43911929	43912045	116	5(5/0)	-0.72731
chr15	100257576	100257624	48	5(5/0)	0.727273
chr7	89797261	89797475	214	6(5/1)	0.727095
chr15	78486359	78486570	211	6(6/0)	0.726998
chr15	74244234	74244250	16	5(5/0)	0.726987
chr19	2944704	2944891	187	30(30/0)	-0.725698
chr12	88973543	88973585	42	9(9/0)	-0.725467
chr17	78152173	78152210	37	6(6/0)	-0.725267
chr6	150275933	150275968	35	7(7/0)	-0.72523
chr2	119927400	119927440	40	5(5/0)	-0.725209
chr1	192708841	192708928	87	5(5/0)	0.725019
chr10	134600711	134600761	50	9(9/0)	-0.72394
chr20	45528050	45528221	171	8(7/1)	0.723551
chr22	36763263	36763538	275	7(7/0)	-0.723511
chr11	20619810	20620013	203	12(12/0)	-0.723454
chr11	2202682	2202943	261	6(6/0)	0.722526
chr14	106237321	106237383	62	6(5/1)	0.722185
chr6	121758219	121758368	149	6(6/0)	0.722039
chr1	228196127	228196398	271	10(9/1)	-0.721995
chr3	169781403	169781457	54	9(9/0)	-0.72197
chr6	14099278	14099462	184	6(6/0)	-0.721898
chr17	20747277	20747306	29	6(6/0)	0.721691
chrX	47479296	47479339	43	15(15/0)	0.721648
chr11	10325050	10325081	31	6(6/0)	-0.721516
chr1	246277899	246278095	196	9(7/2)	-0.721182
chrX	48685567	48685725	158	8(8/0)	-0.720829
chr11	2912074	2912409	335	13(13/0)	-0.720495
chr12	118527799	118528003	204	5(5/0)	-0.719917
chr22	44840251	44840318	67	5(5/0)	-0.7199
chr6	26045674	26045829	155	23(23/0)	-0.719806
chr20	35671596	35671753	157	5(5/0)	0.719788
chr17	37308119	37308166	47	5(5/0)	-0.719215
chr5	178986481	178986966	485	32(32/0)	-0.718888
chr11	33914391	33914820	429	9(8/1)	0.71883
chr7	47317224	47317266	42	6(6/0)	0.718713
chr4	159092458	159092471	13	7(7/0)	0.718287
chr7	157780895	157781080	185	6(5/1)	0.718274
chr22	28010506	28010544	38	6(5/1)	-0.718217
chr3	13034898	13034945	47	8(7/1)	0.718104
chr8	2002590	2002639	49	5(5/0)	-0.71734
chr5	784115	784154	39	6(6/0)	0.715951
chr9	107730602	107730845	243	23(21/2)	0.715877
chr7	120497121	120497170	49	7(7/0)	-0.715612
chr7	55180084	55180378	294	7(7/0)	0.715137
chr12	54527694	54527720	26	5(5/0)	-0.715132
chr19	6441978	6442087	109	5(5/0)	0.714742
chrX	33625164	33625450	286	7(6/1)	0.71425
chr1	10853972	10854064	92	11(9/2)	-0.714204
chr17	4494920	4495155	235	5(5/0)	-0.714032
chr5	60130873	60130910	37	6(6/0)	-0.714016
chr9	140090329	140090688	359	5(5/0)	0.71392
chr22	20167961	20168024	63	5(5/0)	0.713691
chr12	54409195	54409229	34	5(5/0)	-0.713478
chr3	9642360	9642405	45	6(6/0)	-0.713465
chr7	2322896	2323077	181	6(6/0)	0.713107
chrX	153207032	153207090	58	8(8/0)	0.713084
chr3	127795231	127795986	755	40(38/2)	-0.712383
chr13	113808244	113808283	39	5(5/0)	-0.711765
chr6	7540813	7541037	224	6(6/0)	0.711678
chr6	28973231	28973427	196	14(14/0)	0.711532
chr2	202901422	202901502	80	8(8/0)	0.711318
chr8	145955672	145955709	37	8(8/0)	-0.710932
chr16	84879427	84879497	70	5(5/0)	0.71073
chr16	794181	794222	41	5(5/0)	-0.710575
chr7	2680063	2680145	82	6(6/0)	0.71043
chr7	97859870	97859922	52	6(6/0)	0.710319
chr10	123923344	123923523	179	12(12/0)	-0.709677
chr11	120857022	120857051	29	6(5/1)	-0.709653
chr6	29647921	29648007	86	7(7/0)	-0.709586
chr3	72305843	72305914	71	6(6/0)	-0.709098
chr6	10887390	10887621	231	16(16/0)	0.708887
chr11	83378967	83378994	27	6(5/1)	0.70873
chr5	76932724	76932968	244	10(10/0)	-0.707639
chr17	46633087	46633111	24	6(6/0)	0.707454
chr11	129488452	129488621	169	6(6/0)	0.707297
chr8	15171387	15171553	166	5(5/0)	-0.707268
chr17	78055596	78055627	31	5(5/0)	-0.707203
chr3	197808339	197808390	51	8(8/0)	-0.707146
chr10	121554757	121554999	242	9(9/0)	0.706985
chr16	57687962	57687984	22	5(5/0)	-0.706921
chr18	9210440	9210649	209	8(8/0)	-0.7068
chr15	29077527	29077572	45	7(7/0)	-0.706635
chr14	104852996	104853217	221	12(12/0)	0.706614
chr6	166876555	166876633	78	8(8/0)	0.706266
chr22	46397492	46397857	365	8(8/0)	0.705896
chr13	107001663	107001693	30	8(7/1)	-0.705759
chr14	106854807	106854857	50	6(6/0)	-0.705693
chr17	77100107	77100321	214	11(10/1)	-0.705637
chr19	3150231	3150278	47	6(6/0)	0.705257
chr2	65793940	65794008	68	6(6/0)	0.705028
chr1	201252544	201252572	28	7(7/0)	-0.704983
chr8	79428305	79428697	392	46(44/2)	-0.704856
chrX	43809040	43809158	118	10(10/0)	-0.704251
chr19	609127	609484	357	19(18/1)	-0.704069
chr1	119847346	119847389	43	5(5/0)	-0.704
chr21	44875732	44875766	34	5(5/0)	0.703958
chr9	92053827	92054054	227	9(9/0)	0.703627
chr11	72939248	72939273	25	5(5/0)	0.703168
chr2	223161772	223161816	44	8(8/0)	-0.703098
chr17	21356575	21356654	79	5(5/0)	0.703067
chr16	89161982	89162188	206	7(7/0)	0.702881
chr6	13394104	13394172	68	7(7/0)	-0.702807
chr6	85477245	85477283	38	6(6/0)	-0.70268
chr11	2749605	2750055	450	16(16/0)	0.702461
chrX	15443780	15443829	49	5(5/0)	0.702174
chrX	149532084	149532490	406	26(25/1)	-0.702099
chr4	13542645	13542884	239	6(6/0)	-0.702084
chr8	8581165	8581206	41	6(6/0)	-0.701811
chr19	928271	928465	194	8(8/0)	0.701708
chr19	1186877	1187002	125	5(5/0)	-0.70149
chr5	36872521	36872673	152	5(5/0)	0.701108
chr7	99595323	99595362	39	7(7/0)	-0.700896
chrX	39871533	39871577	44	8(8/0)	0.700893
chr21	43759266	43759324	58	6(6/0)	0.700758
chr2	241911783	241911809	26	6(6/0)	-0.700622
chr7	971925	972214	289	6(6/0)	0.700317
chrX	152950414	152950614	200	5(5/0)	0.700271
chr6	10659537	10659673	136	8(7/1)	-0.700252
chr19	50752140	50752187	47	6(6/0)	0.700023
chr1	215741024	215741063	39	6(6/0)	-0.7
chr13	111869102	111869204	102	7(7/0)	0.699283
chr17	7967102	7967155	53	7(7/0)	-0.699025
chr1	3609192	3609399	207	9(9/0)	0.698762
chr6	29648452	29649226	774	32(30/2)	-0.698678
chr6	17032461	17032551	90	6(5/1)	0.698461
chr10	440410	440647	237	5(5/0)	-0.698394
chr6	11601842	11601996	154	5(5/0)	0.698292
chr3	197647905	197648162	257	17(17/0)	0.69822
chr15	48936940	48937059	119	29(28/1)	0.698112
chr21	37979107	37979283	176	5(5/0)	0.698104
chr5	72431747	72431965	218	5(5/0)	-0.698098
chr2	186603618	186603856	238	7(7/0)	0.698083
chr9	130301754	130301966	212	6(6/0)	0.698082
chr17	80001575	80001664	89	5(5/0)	-0.698029
chr3	194801417	194801605	188	6(6/0)	0.697541
chr20	30196350	30196400	50	7(7/0)	-0.697362
chr9	1047682	1047735	53	6(6/0)	-0.697149
chr1	204120507	204121554	1047	94(88/6)	-0.696626
chr19	53400080	53401020	940	35(34/1)	-0.696461
chr1	53308312	53308349	37	6(6/0)	0.696292
chr6	26044274	26044339	65	6(6/0)	-0.696092
chr6	28834379	28834630	251	29(29/0)	-0.69599
chr15	96873410	96873464	54	10(10/0)	-0.695815
chr12	127385096	127385118	22	5(5/0)	0.695546
chr3	52092251	52092520	269	6(6/0)	0.69552
chrX	41336256	41336300	44	5(5/0)	0.695361
chr9	136924083	136924178	95	6(6/0)	0.6953
chr19	49925813	49926012	199	13(12/1)	0.695242
chr8	119634434	119634629	195	9(9/0)	0.694834
chr1	201617848	201617947	99	28(28/0)	-0.694645
chr8	67344749	67344819	70	18(18/0)	-0.694077
chr19	14049177	14049203	26	6(6/0)	0.693382
chr19	36398994	36399137	143	6(6/0)	0.693238
chr5	504360	504406	46	5(5/0)	0.693137
chr2	42826592	42826708	116	5(5/0)	0.693121
chr21	38630683	38630729	46	7(6/1)	0.692768
chr12	54454267	54454369	102	11(10/1)	-0.692606
chr17	35017720	35017854	134	7(7/0)	-0.692477
chr6	86159055	86159103	48	6(6/0)	-0.692335
chr8	41142835	41143105	270	7(7/0)	0.69202
chr10	104629681	104629912	231	6(6/0)	-0.69188
chr2	8603298	8603580	282	5(5/0)	0.691457
chr22	39781212	39781285	73	6(5/1)	-0.691186
chr11	2604523	2604566	43	5(5/0)	-0.691171
chr9	91995971	91996027	56	6(6/0)	-0.691105
chr8	11422211	11422309	98	16(15/1)	0.691105
chr5	1852805	1852949	144	7(7/0)	-0.691081
chr16	8619731	8619855	124	8(8/0)	-0.691029
chr1	26514950	26514994	44	7(6/1)	0.690778
chr2	97464665	97464698	33	5(5/0)	0.690756
chr19	37406820	37407124	304	9(9/0)	-0.690688
chr1	1848344	1848382	38	5(5/0)	0.690675
chr4	7312310	7312354	44	5(5/0)	0.690605
chr16	84956443	84956466	23	5(5/0)	-0.69046
chr19	33709424	33709484	60	5(5/0)	0.690452
chr19	50815671	50815752	81	13(13/0)	-0.690242
chr16	84987824	84988004	180	6(6/0)	-0.689487
chr13	113097221	113097361	140	5(5/0)	-0.689402
chrX	9984138	9984449	311	25(24/1)	-0.689149
chr19	54670963	54671155	192	7(7/0)	-0.689134
chr19	38490242	38490362	120	6(6/0)	-0.689057
chr3	181413970	181414008	38	5(5/0)	-0.688949
chrX	23351878	23352124	246	10(10/0)	-0.688784
chr19	51133248	51133378	130	5(5/0)	-0.688528
chr1	17215380	17215492	112	21(17/4)	0.688169
chr5	3594178	3594200	22	5(5/0)	-0.688128
chr17	56350195	56350444	249	6(6/0)	0.688063
chrX	107681354	107681454	100	7(7/0)	-0.687983
chrX	71934088	71934134	46	8(8/0)	0.6875
chr17	72557005	72557189	184	5(5/0)	0.687128
chr1	3687680	3687804	124	6(6/0)	0.686905
chr17	41127817	41127865	48	5(5/0)	0.686509
chr12	67462809	67463587	778	82(79/3)	0.686299
chr6	80340603	80340679	76	10(10/0)	-0.685953
chr10	98773554	98773646	92	5(5/0)	0.68592
chr7	96635427	96635475	48	12(11/1)	-0.685234
chr14	106095332	106095565	233	11(10/1)	0.685107
chr8	24800741	24800825	84	14(14/0)	0.684957
chr20	43247325	43247346	21	6(6/0)	-0.684887
chr17	11144880	11144922	42	8(8/0)	-0.684684
chr7	154586021	154586049	28	5(5/0)	-0.684615
chr7	138063627	138063676	49	5(5/0)	0.684369
chr6	108444808	108444856	48	5(5/0)	-0.684317
chr2	42197866	42197927	61	6(6/0)	0.684309
chr11	2234817	2235019	202	5(5/0)	-0.684061
chr6	158937423	158937463	40	8(7/1)	-0.684042
chr4	8007137	8007157	20	5(5/0)	-0.683725
chr20	55206645	55206772	127	6(6/0)	-0.68365
chr19	51206148	51206321	173	5(5/0)	-0.683407
chrX	120181529	120181576	47	7(7/0)	-0.683385
chr6	165991455	165991584	129	6(5/1)	0.683112
chr16	53447756	53447794	38	6(6/0)	-0.683054
chr1	41444516	41444691	175	6(6/0)	-0.683027
chr7	27198357	27198415	58	10(10/0)	-0.6826
chr12	6948053	6948209	156	5(5/0)	0.682532
chr17	45956039	45956339	300	5(5/0)	0.682472
chr10	97321388	97321718	330	15(14/1)	-0.682209
chr17	1637929	1638048	119	7(7/0)	0.681467
chr2	112081970	112082014	44	5(5/0)	-0.68113
chrX	85403694	85403798	104	7(7/0)	-0.680941
chr19	11690251	11690320	69	11(9/2)	-0.680578
chr11	45825617	45825653	36	5(5/0)	-0.680471
chr4	2584788	2584997	209	6(6/0)	-0.680392
chr19	1690584	1690837	253	7(7/0)	-0.679906
chr2	240219903	240219952	49	5(5/0)	-0.679827
chr10	49863631	49863793	162	8(8/0)	-0.67981
chr1	116021921	116022091	170	9(8/1)	-0.679653
chr9	133919884	133919932	48	5(5/0)	0.679632
chr19	18336524	18336570	46	8(7/1)	-0.679605
chr22	50714336	50714487	151	5(5/0)	0.679574
chr2	71206137	71206184	47	5(5/0)	-0.679507
chr8	43401567	43401875	308	9(8/1)	-0.679471
chr19	7099630	7099660	30	7(7/0)	-0.679469
chr17	80336345	80336415	70	8(8/0)	-0.6793
chr4	41881199	41881402	203	12(11/1)	-0.679247
chr22	18261133	18261511	378	10(10/0)	0.67884
chr7	87229764	87229856	92	17(17/0)	-0.678621
chr2	132182523	132182568	45	9(8/1)	-0.678149
chr11	66620062	66620096	34	5(5/0)	0.678114
chr20	42136963	42137033	70	11(11/0)	-0.677919
chr4	132896552	132896594	42	5(5/0)	-0.677899
chr9	137530667	137530809	142	5(5/0)	0.67783
chr1	205248957	205249027	70	6(6/0)	-0.677662
chr1	46805260	46805334	74	7(7/0)	-0.677642
chr2	27247208	27247321	113	14(14/0)	0.677527
chr11	69461852	69462256	404	17(15/2)	0.677471
chr21	43442205	43442254	49	5(5/0)	-0.677425
chr7	32802752	32802794	42	6(6/0)	-0.677273
chr22	22328930	22329313	383	5(5/0)	-0.677262
chr1	202306164	202306232	68	7(7/0)	0.677229
chr7	152559079	152559122	43	5(5/0)	-0.676989
chr7	149192	149424	232	13(13/0)	-0.676178
chr11	64641929	64642145	216	10(10/0)	0.676125
chr15	72489321	72489580	259	11(10/1)	-0.676083
chr16	85964628	85964986	358	10(9/1)	0.675424
chr21	33985407	33985450	43	5(5/0)	-0.67531
chr4	39448432	39448577	145	20(17/3)	-0.675309
chrX	152782748	152782979	231	9(8/1)	-0.675214
chr13	114302321	114302355	34	6(6/0)	-0.675108
chr2	192543874	192544081	207	7(7/0)	0.674774
chr18	10422736	10422993	257	5(5/0)	0.674743
chr19	18535868	18536121	253	6(6/0)	0.674732
chr22	47846329	47846383	54	5(5/0)	-0.674643
chr15	78282423	78282513	90	7(7/0)	0.674312
chr1	109704542	109704590	48	6(6/0)	0.674093
chrX	133306183	133306322	139	27(27/0)	-0.673972
chr2	228029686	228029715	29	5(5/0)	-0.673691
chr17	50156412	50156463	51	7(7/0)	-0.673608
chr6	169779758	169779962	204	6(5/1)	0.673311
chr18	12076663	12076718	55	14(13/1)	-0.673011
chr7	4268465	4268500	35	5(5/0)	-0.672654
chr17	6381272	6381479	207	6(6/0)	0.672015
chr16	873321	873496	175	6(5/1)	0.671952
chr11	2435682	2435747	65	7(6/1)	0.671788
chr16	951692	951922	230	9(9/0)	0.671713
chr16	11529611	11529721	110	15(14/1)	-0.671264
chrX	9951537	9951711	174	9(8/1)	0.670884
chr7	31430	31498	68	5(5/0)	-0.67081
chr14	69219995	69220119	124	5(5/0)	0.670646
chr19	28401773	28401822	49	5(5/0)	0.670106
chr2	241856710	241856880	170	8(8/0)	0.669824
chr4	124319511	124319698	187	27(27/0)	0.669746
chr20	60898983	60899118	135	8(7/1)	-0.669676
chr9	133297540	133297599	59	9(9/0)	0.669294
chr19	5224164	5224325	161	5(5/0)	-0.669219
chr16	84934163	84934199	36	5(5/0)	-0.66897
chr14	94465538	94465817	279	5(5/0)	0.668504
chr4	25865930	25866080	150	6(5/1)	0.668465
chr14	77287921	77288156	235	7(7/0)	0.668446
chr12	106704668	106704925	257	6(6/0)	0.66825
chr17	66196156	66196358	202	10(9/1)	0.668057
chr1	29618386	29618494	108	5(5/0)	-0.667456
chr2	201039720	201039846	126	6(6/0)	-0.666875
chr1	41707918	41707965	47	10(10/0)	0.666859
chr20	17549726	17549760	34	6(6/0)	0.666667
chr17	21286631	21286675	44	6(6/0)	-0.665943
chr22	50746886	50747058	172	6(6/0)	0.665812
chr7	65019997	65020035	38	8(8/0)	-0.665769
chr5	190175	190287	112	5(5/0)	0.665567
chr14	97685806	97685839	33	5(5/0)	0.665343
chr10	106402087	106402122	35	5(5/0)	-0.665131
chr11	68531963	68532072	109	9(8/1)	0.665099
chr5	126625828	126625871	43	7(7/0)	0.665059
chr16	29918281	29918446	165	7(6/1)	-0.664991
chr17	38769073	38769292	219	7(7/0)	-0.664716
chr4	155412175	155412291	116	11(11/0)	0.66462
chr7	2149942	2150017	75	7(5/2)	-0.664594
chr17	36156130	36156402	272	5(5/0)	0.664272
chr20	60419770	60419784	14	5(5/0)	0.664221
chr12	124861635	124861699	64	5(5/0)	0.66416
chr10	102891631	102891661	30	7(7/0)	0.663806
chr19	1647168	1647229	61	7(7/0)	0.663784
chr7	151078995	151079029	34	6(6/0)	0.663768
chr4	8191393	8191559	166	7(7/0)	0.663636
chr5	32587808	32588011	203	7(6/1)	0.663588
chr4	110223945	110224256	311	16(16/0)	-0.662734
chr16	81748193	81748359	166	6(6/0)	-0.662536
chr3	50231313	50231369	56	10(10/0)	0.662502
chr19	18890640	18890684	44	5(5/0)	-0.6625
chrX	51075563	51076026	463	28(24/4)	0.662457
chr6	1381058	1381526	468	9(9/0)	0.662395
chr2	189157604	189157675	71	12(12/0)	-0.66238
chr9	67926492	67926516	24	6(6/0)	0.662286
chrX	153604262	153604355	93	5(5/0)	0.661712
chr1	29101770	29102040	270	23(21/2)	-0.661591
chr11	71159460	71160097	637	47(43/4)	-0.661328
chr6	15661745	15661802	57	6(6/0)	0.661067
chr17	61600471	61600779	308	11(10/1)	0.66103
chr16	87757047	87757111	64	6(6/0)	-0.660911
chr6	84937136	84937186	50	6(6/0)	0.660669
chr6	29760857	29760903	46	5(5/0)	0.660661
chr2	95989694	95989832	138	12(12/0)	0.660505
chr11	2198557	2198642	85	7(7/0)	0.660489
chr10	104433968	104434031	63	6(6/0)	0.660405
chr12	125322807	125322852	45	5(5/0)	0.660079
chr9	37428413	37428913	500	16(16/0)	0.659937
chr2	55453050	55453099	49	5(5/0)	-0.6598
chr10	134997300	134997434	134	10(10/0)	0.659429
chr11	67688518	67688576	58	6(6/0)	-0.659128
chr17	29816923	29817164	241	5(5/0)	0.658709
chr11	618953	619190	237	5(5/0)	0.65853
chr19	2170496	2170868	372	9(8/1)	0.658185
chr16	88599315	88599481	166	5(5/0)	0.658061
chr2	206550511	206550673	162	11(11/0)	-0.657907
chr5	54519445	54519687	242	6(5/1)	0.657201
chr16	1125290	1125745	455	11(10/1)	0.657143
chr3	168864286	168864418	132	22(21/1)	-0.657009
chr9	134712011	134712058	47	5(5/0)	0.656959
chr1	37247436	37247717	281	7(7/0)	0.656785
chr7	72815370	72815557	187	6(6/0)	-0.656766
chr17	17119247	17119429	182	5(5/0)	-0.656517
chr16	68394023	68394320	297	7(7/0)	0.656492
chr9	129442228	129442360	132	5(5/0)	0.656483
chr10	134602783	134602823	40	5(5/0)	0.656356
chr3	157260711	157260751	40	5(5/0)	-0.656311
chr20	49433898	49434310	412	6(5/1)	0.656075
chr7	27242044	27242086	42	6(6/0)	0.656011
chr1	36024366	36024440	74	5(5/0)	0.655976
chr14	23821980	23822021	41	7(7/0)	-0.655656
chr3	10395965	10396254	289	5(5/0)	-0.654679
chr10	102894947	102894983	36	7(7/0)	-0.654634
chr12	125200272	125200381	109	6(6/0)	-0.654555
chr6	99273127	99273339	212	6(6/0)	-0.654532
chr10	82116366	82116403	37	5(5/0)	0.654218
chr6	117086269	117086316	47	9(9/0)	-0.654087
chr4	41868130	41868590	460	12(12/0)	-0.653925
chr8	1642826	1642881	55	5(5/0)	0.653818
chr10	80990051	80990136	85	5(5/0)	0.653769
chr4	11652463	11652512	49	5(5/0)	-0.653725
chr20	32795786	32795834	48	5(5/0)	0.65338
chr2	84522094	84522159	65	5(5/0)	0.653248
chr20	60578837	60578891	54	10(10/0)	0.65312
chr6	1604893	1605886	993	83(79/4)	0.653103
chr8	97171847	97171988	141	14(13/1)	-0.652525
chr1	181158993	181159005	12	6(6/0)	0.652462
chr6	43253350	43253388	38	5(5/0)	-0.652347
chr16	30417884	30417923	39	6(5/1)	-0.652116
chr16	58498558	58498579	21	6(6/0)	-0.651968
chr19	37287721	37288053	332	11(10/1)	-0.6519
chr21	43933196	43933426	230	9(8/1)	0.651767
chr19	2993790	2993839	49	5(5/0)	-0.651685
chr2	45395907	45395997	90	13(12/1)	-0.651683
chr11	64022785	64022831	46	8(8/0)	0.651526
chr6	170445542	170445739	197	5(5/0)	-0.651444
chr10	115804703	115804749	46	12(11/1)	-0.651393
chr11	2929502	2929619	117	6(6/0)	-0.651196
chr2	27194361	27194443	82	6(6/0)	0.651137
chr12	117477907	117477966	59	5(5/0)	0.651065
chr7	216900	216959	59	5(5/0)	-0.65086
chr17	48616320	48616353	33	7(6/1)	0.650833
chr3	138312561	138312645	84	5(5/0)	-0.650819
chr9	138900058	138900085	27	5(5/0)	-0.650783
chr2	44995621	44995730	109	9(9/0)	0.650442
chr2	102240954	102241198	244	8(7/1)	0.650275
chr10	122722852	122723020	168	7(7/0)	0.650242
chr22	50326251	50326549	298	6(6/0)	0.649694
chr20	3873180	3873248	68	10(9/1)	0.649437
chr9	73687	73876	189	16(13/3)	-0.649397
chr18	72772084	72772132	48	5(5/0)	0.649368
chrX	79776948	79776988	40	6(6/0)	-0.649361
chr4	5384762	5385095	333	10(9/1)	-0.649194
chr7	73742089	73742163	74	5(5/0)	0.649131
chr4	1756946	1756971	25	5(5/0)	-0.648705
chr5	1645395	1645468	73	7(7/0)	0.648591
chr20	61642355	61642402	47	5(5/0)	0.648571
chr10	126314374	126314458	84	6(6/0)	0.648516
chrY	10033076	10033099	23	5(5/0)	0.648509
chr15	78186524	78186607	83	5(5/0)	-0.648337
chr2	241734060	241734228	168	5(5/0)	0.6483
chr19	5260673	5260890	217	5(5/0)	-0.648043
chr1	222792406	222792591	185	6(6/0)	-0.648031
chr12	91105798	91105873	75	5(5/0)	0.647827
chr15	93694206	93694430	224	6(5/1)	0.647743
chr1	3621090	3621199	109	9(8/1)	0.647577
chr7	1553831	1553876	45	7(7/0)	0.647479
chr17	77766086	77766130	44	5(5/0)	-0.647468
chr11	20617919	20618017	98	6(6/0)	-0.64714
chr6	4229123	4229301	178	6(6/0)	-0.646757
chr19	35841564	35841660	96	5(5/0)	0.64655
chr15	65204262	65204311	49	6(6/0)	-0.646184
chr19	35500817	35500945	128	16(16/0)	-0.646108
chr15	25018176	25018209	33	6(6/0)	-0.645999
chr9	138227642	138227798	156	5(5/0)	0.645493
chr9	77182036	77182103	67	7(7/0)	0.645366
chr19	40670895	40670948	53	5(5/0)	0.645335
chr21	45350129	45350137	8	6(6/0)	0.644834
chr11	69388854	69389072	218	6(6/0)	-0.644444
chr16	27240197	27240444	247	9(9/0)	0.644347
chr6	42184276	42184324	48	5(5/0)	0.643997
chr7	39170486	39170539	53	5(5/0)	-0.64396
chr5	36737626	36737861	235	5(5/0)	-0.643935
chr3	124859154	124859406	252	9(9/0)	0.643806
chr20	47284663	47284708	45	6(5/1)	-0.643611
chr13	53776176	53776267	91	11(8/3)	-0.643406
chr1	53809614	53809928	314	6(5/1)	0.643243
chr7	72993930	72993961	31	5(5/0)	-0.642997
chr6	20212353	20213111	758	71(70/1)	0.64299
chr4	3366292	3366412	120	5(5/0)	0.64278
chr6	125283000	125283537	537	38(34/4)	-0.642516
chr1	226297292	226297335	43	5(5/0)	0.642418
chr5	532867	533068	201	7(7/0)	0.642408
chr21	45359420	45359487	67	8(8/0)	0.64239
chrY	15863447	15863754	307	15(14/1)	0.642378
chr15	101661313	101661834	521	15(15/0)	0.642157
chr22	29811343	29811570	227	17(16/1)	-0.642069
chr21	44632060	44632309	249	6(6/0)	0.64201
chr11	132934559	132934651	92	5(5/0)	-0.641953
chr1	145092606	145092665	59	6(5/1)	0.641752
chr13	112899920	112899957	37	5(5/0)	0.641733
chr11	66311023	66311293	270	5(5/0)	0.641557
chr11	118895504	118895604	100	5(5/0)	-0.641499
chr7	6548726	6548780	54	5(5/0)	-0.641177
chr3	126397531	126397741	210	8(6/2)	0.641034
chr7	1900792	1900876	84	8(8/0)	0.641028
chr2	128680073	128680129	56	7(7/0)	-0.64077
chr1	26136823	26137141	318	7(6/1)	0.640733
chr11	61456296	61456307	11	5(5/0)	-0.640718
chr16	88910610	88910690	80	6(5/1)	0.640676
chr16	4415931	4416364	433	19(17/2)	0.640612
chrX	5154224	5154428	204	5(5/0)	-0.640586
chr5	139020494	139020542	48	10(8/2)	0.640552
chr1	110783219	110783275	56	5(5/0)	0.640455
chr5	4509782	4509960	178	5(5/0)	-0.640283
chr12	117771509	117771756	247	10(10/0)	-0.640239
chr8	38586772	38586942	170	7(6/1)	0.640189
chr2	63276478	63276663	185	5(5/0)	-0.639993
chr19	1233518	1233558	40	5(5/0)	-0.639883
chr17	78819026	78819265	239	9(9/0)	0.639773
chr3	128180798	128180967	169	6(5/1)	0.639685
chr19	1755411	1755438	27	5(5/0)	-0.639681
chr12	132106052	132106089	37	7(7/0)	0.639673
chr6	76059546	76059735	189	6(6/0)	-0.639585
chr1	19355127	19355275	148	5(5/0)	0.63946
chr19	7099317	7099367	50	7(7/0)	-0.63936
chr14	105970331	105970462	131	17(14/3)	0.639315
chr12	113515308	113515325	17	5(5/0)	0.639173
chr4	47033197	47033454	257	5(5/0)	-0.6391
chr19	2787806	2788050	244	7(7/0)	0.639069
chr20	61891514	61891559	45	7(7/0)	0.639032
chr9	34400459	34400531	72	6(6/0)	0.639027
chr16	19191757	19191797	40	8(8/0)	0.638895
chr17	38708470	38708604	134	5(5/0)	-0.638845
chr17	79391573	79391645	72	8(8/0)	-0.638566
chr19	31845537	31845603	66	5(5/0)	-0.638323
chr19	58789963	58790003	40	8(8/0)	-0.637526
chr1	92947706	92947907	201	8(8/0)	0.637076
chr17	77099255	77099519	264	7(7/0)	-0.636811
chr16	4436514	4436569	55	5(5/0)	-0.636776
chr17	71640987	71641073	86	20(20/0)	-0.636739
chr22	38516859	38517103	244	5(5/0)	-0.636601
chr2	1743862	1743871	9	6(6/0)	-0.63659
chr16	2390379	2390415	36	9(9/0)	-0.636364
chr5	476892	476932	40	5(5/0)	0.636235
chr17	76839751	76840152	401	9(8/1)	0.635993
chr8	37082506	37082577	71	8(7/1)	0.635885
chr12	102267874	102267974	100	9(9/0)	-0.635815
chr4	2806968	2807043	75	6(6/0)	0.635802
chr4	119273341	119273386	45	7(7/0)	-0.635542
chr1	19983464	19983502	38	5(5/0)	-0.635484
chr17	80304211	80304258	47	5(5/0)	-0.635341
chr8	76320135	76320278	143	13(12/1)	-0.635337
chr16	11749461	11749525	64	6(5/1)	0.635148
chr11	59319776	59319914	138	9(9/0)	-0.635139
chr17	76499387	76499563	176	5(5/0)	-0.634943
chr7	2177107	2177385	278	6(5/1)	-0.634913
chr9	137382497	137382688	191	5(5/0)	0.634517
chr2	97191875	97192267	392	6(6/0)	0.634264
chr1	9904359	9904413	54	5(5/0)	-0.634175
chrY	9926438	9926670	232	6(6/0)	0.634166
chr21	46899686	46899888	202	9(9/0)	0.634037
chr15	69167925	69167996	71	7(7/0)	-0.634
chr10	49812590	49812858	268	5(5/0)	-0.633863
chr12	121456139	121456255	116	8(8/0)	-0.63386
chr21	44115617	44115655	38	5(5/0)	0.633697
chr5	72528129	72528195	66	6(6/0)	-0.633413
chrX	68725152	68725169	17	5(5/0)	-0.633333
chr5	11385349	11385392	43	5(5/0)	-0.633286
chr9	138976644	138976721	77	5(5/0)	0.633273
chr8	144905316	144905680	364	6(6/0)	0.632864
chr9	4235152	4235193	41	5(5/0)	0.632836
chr5	168727840	168727974	134	18(17/1)	-0.632828
chr6	27206497	27206537	40	7(7/0)	-0.632749
chr2	219289398	219289449	51	5(5/0)	-0.632694
chr15	70283996	70284106	110	5(5/0)	0.632665
chr5	44389756	44389786	30	7(7/0)	-0.632653
chr11	68705656	68705751	95	6(6/0)	0.632517
chr9	112542193	112542243	50	7(7/0)	-0.632487
chr22	50637701	50637835	134	8(8/0)	0.632331
chr3	136751654	136751683	29	5(5/0)	-0.632167
chr7	100732461	100732537	76	5(5/0)	0.632105
chr5	176302262	176302427	165	5(5/0)	-0.632084
chr8	107282118	107282642	524	38(32/6)	0.632077
chr11	2188590	2188627	37	5(5/0)	-0.631983
chr11	47207329	47207368	39	6(5/1)	-0.631914
chr15	100541974	100542098	124	5(5/0)	0.63169
chr15	74711275	74711720	445	5(5/0)	0.63139
chr3	195893590	195893635	45	5(5/0)	0.631146
chr8	143612207	143612251	44	5(5/0)	0.63114
chr1	10701575	10701627	52	5(5/0)	0.631038
chr4	85887329	85887677	348	26(24/2)	-0.630885
chr8	57360623	57360814	191	16(16/0)	-0.630797
chr11	67151631	67151782	151	5(5/0)	-0.63067
chrX	9982409	9982444	35	7(7/0)	-0.630659
chr7	1024804	1024886	82	9(9/0)	-0.630513
chr17	33814435	33814476	41	5(5/0)	0.630385
chr10	73375425	73375494	69	5(5/0)	0.630312
chr17	42733857	42733907	50	14(13/1)	-0.630291
chr10	102391599	102391664	65	9(9/0)	-0.63025
chr19	36822397	36822634	237	16(14/2)	0.630166
chr5	4512273	4512405	132	8(8/0)	-0.630156
chr10	17496310	17496345	35	8(8/0)	0.629941
chr17	73568009	73568185	176	9(9/0)	-0.629771
chr6	167070297	167070345	48	5(5/0)	-0.629681
chr14	105336141	105336333	192	5(5/0)	0.629637
chr5	23672696	23672745	49	6(5/1)	0.62963
chr9	17906421	17906468	47	9(9/0)	-0.629621
chr14	103395052	103395124	72	11(11/0)	0.629594
chr17	8060943	8060992	49	8(8/0)	-0.629405
chr9	137570329	137570612	283	6(6/0)	0.629112
chr7	105715832	105716017	185	5(5/0)	0.628987
chr10	112836485	112836558	73	9(8/1)	0.628707
chr12	101073190	101073260	70	5(5/0)	0.6287
chrX	130217829	130217938	109	16(14/2)	-0.62846
chr6	73934392	73934678	286	13(11/2)	0.628005
chr7	55138589	55138783	194	8(7/1)	0.627995
chr12	25055771	25055808	37	5(5/0)	-0.627701
chr4	109683806	109683856	50	6(6/0)	-0.627643
chr16	23567052	23567163	111	6(6/0)	0.627618
chr2	239763620	239763795	175	5(5/0)	0.627617
chr11	2430578	2430665	87	5(5/0)	0.627576
chr9	137272067	137272185	118	9(8/1)	0.627485
chr7	1733547	1733778	231	7(7/0)	0.627189
chr21	44726142	44726578	436	11(8/3)	0.627114
chr1	62804270	62804401	131	5(5/0)	0.62709
chr14	105099164	105099362	198	7(7/0)	0.626948
chr20	20392141	20392217	76	7(7/0)	0.626869
chr12	54943375	54943397	22	6(6/0)	0.62686
chr19	47504289	47504454	165	6(5/1)	-0.626822
chr1	10833366	10833419	53	6(6/0)	-0.626768
chr20	31384961	31385105	144	5(5/0)	0.626561
chr6	88678450	88678520	70	5(5/0)	-0.626384
chr17	67565701	67565878	177	8(7/1)	-0.626157
chr6	127836839	127836885	46	6(6/0)	-0.626068
chr12	54756467	54756681	214	6(6/0)	-0.625939
chr6	163670465	163670690	225	7(7/0)	0.625924
chr11	76032830	76033328	498	24(22/2)	-0.625883
chr17	1664940	1665124	184	7(7/0)	0.625666
chr2	136756554	136756818	264	5(5/0)	0.625508
chrX	107019248	107019498	250	23(21/2)	-0.625436
chr19	58964161	58964262	101	5(5/0)	-0.625435
chr10	25241513	25241717	204	11(11/0)	0.625421
chr20	33814473	33814988	515	73(65/8)	0.625395
chr6	84563362	84563410	48	6(6/0)	-0.625383
chr16	1965879	1965931	52	8(7/1)	-0.625165
chr14	99655544	99655610	66	6(6/0)	-0.624979
chr11	5087803	5087880	77	6(6/0)	0.624784
chr7	451776	451946	170	10(8/2)	0.624696
chr7	100107166	100107239	73	8(8/0)	-0.624673
chr12	122417767	122417957	190	6(6/0)	0.624642
chr16	14401760	14401944	184	12(12/0)	0.624571
chr5	155107236	155107416	180	6(6/0)	-0.624446
chr7	532436	532579	143	5(5/0)	0.624296
chr1	149069678	149069777	99	7(6/1)	0.624205
chr7	6703571	6704061	490	36(30/6)	-0.624192
chr14	37131218	37131330	112	16(16/0)	0.623912
chr1	36589779	36589945	166	5(5/0)	0.623711
chr7	2931215	2931277	62	6(6/0)	0.623496
chr17	21075425	21075708	283	10(10/0)	0.623433
chr9	98788539	98788698	159	6(6/0)	-0.623262
chr10	75118388	75118640	252	22(20/2)	0.623137
chr8	75233490	75234092	602	48(46/2)	-0.62278
chr12	128858710	128858774	64	6(5/1)	-0.622659
chr8	144516404	144516486	82	5(5/0)	-0.62259
chr19	15289863	15289986	123	8(8/0)	-0.622577
chrY	14408369	14408654	285	7(7/0)	-0.622383
chr2	241904927	241905385	458	20(18/2)	0.622336
chr11	925384	925430	46	6(6/0)	-0.62218
chr20	32242859	32242922	63	5(5/0)	0.622125
chr6	28831953	28832118	165	9(9/0)	-0.622041
chr3	4345887	4345919	32	5(5/0)	-0.621666
chr5	58335693	58335717	24	6(5/1)	0.621573
chr1	75601148	75601194	46	6(6/0)	-0.621514
chr20	56045951	56046004	53	8(8/0)	0.621497
chr2	20442177	20442289	112	9(9/0)	0.621009
chr11	32008883	32009081	198	18(18/0)	-0.620926
chr1	179056994	179057074	80	6(6/0)	-0.620842
chr7	2658614	2658648	34	5(5/0)	-0.620718
chr1	147789653	147789699	46	7(7/0)	-0.620693
chr17	75452710	75452791	81	5(5/0)	0.620605
chrX	21674283	21674427	144	5(5/0)	0.620491
chr15	96900265	96900293	28	5(5/0)	0.620454
chr2	131010590	131010719	129	7(7/0)	-0.620287
chr7	64601529	64601578	49	7(6/1)	0.62001
chr19	44645674	44646340	666	22(22/0)	-0.619697
chr15	51973576	51973826	250	8(8/0)	-0.61964
chr10	119443870	119443899	29	6(6/0)	-0.619557
chr11	16812592	16812647	55	10(10/0)	0.619419
chr22	20225807	20225849	42	6(5/1)	0.619271
chr15	63673595	63673849	254	8(8/0)	-0.619148
chrX	133371176	133371305	129	15(9/6)	-0.619135
chr4	8477380	8477700	320	16(15/1)	-0.618916
chr11	119186913	119187057	144	14(14/0)	-0.618809
chr16	3241692	3241867	175	9(8/1)	-0.618785
chr19	8428937	8429166	229	13(13/0)	-0.618723
chr18	43678644	43678713	69	5(5/0)	-0.618605
chr8	99440213	99440480	267	8(7/1)	-0.618584
chr1	2290581	2290659	78	5(5/0)	-0.618548
chr8	143679313	143679363	50	6(5/1)	-0.618536
chr11	61621035	61621071	36	5(5/0)	0.618231
chr11	134341181	134341397	216	5(5/0)	0.618095
chrX	11231006	11231232	226	7(5/2)	0.617872
chr8	85094961	85095007	46	5(5/0)	-0.617871
chr2	242480595	242480742	147	7(7/0)	0.617724
chr14	100221288	100221664	376	8(7/1)	0.617586
chr12	1025376	1025570	194	11(9/2)	0.617531
chr4	2060112	2060221	109	13(12/1)	0.617408
chr10	823955	824190	235	7(7/0)	-0.617262
chr5	126109261	126109548	287	9(8/1)	0.617261
chr11	67983837	67983942	105	8(8/0)	0.61724
chr10	126167216	126167287	71	5(5/0)	-0.617155
chr11	61595815	61595843	28	6(6/0)	0.617062
chr7	223578	223721	143	10(10/0)	0.61705
chr9	130461519	130461659	140	13(13/0)	0.616928
chr19	12865443	12865632	189	21(19/2)	-0.616826
chr9	129974269	129974539	270	8(8/0)	0.616585
chr11	2832106	2832331	225	7(7/0)	-0.616551
chr9	134549861	134550048	187	7(6/1)	0.616524
chr10	76803595	76803645	50	6(5/1)	-0.616496
chr3	189878343	189878568	225	6(6/0)	0.616453
chr1	228195074	228195121	47	8(7/1)	-0.616441
chr13	113628432	113628645	213	8(8/0)	0.616436
chr10	102419262	102419410	148	11(11/0)	-0.616404
chrX	48684760	48684881	121	11(11/0)	-0.616336
chr15	89456320	89456676	356	28(25/3)	0.61625
chr6	45390808	45392006	1198	60(58/2)	0.616185
chr20	48829275	48829568	293	5(5/0)	0.615944
chr1	17990994	17991420	426	13(13/0)	0.615781
chr21	46995380	46995449	69	5(5/0)	0.615772
chr17	73716525	73716562	37	5(5/0)	0.615566
chr16	88759458	88759653	195	6(6/0)	0.615479
chr19	58458582	58459219	637	46(45/1)	-0.615425
chr11	8284204	8284332	128	19(18/1)	-0.615261
chr5	178833459	178833579	120	5(5/0)	0.615169
chr17	76623023	76623187	164	6(5/1)	-0.615116
chr2	204102857	204103071	214	6(6/0)	-0.615106
chr11	69326528	69326595	67	5(5/0)	0.614927
chr19	8182106	8182167	61	6(6/0)	0.614858
chr19	3047948	3048123	175	5(5/0)	-0.614601
chr14	37133116	37133169	53	6(5/1)	0.61452
chr18	13836437	13836619	182	5(5/0)	-0.614381
chr16	8767918	8768088	170	10(10/0)	-0.614014
chr15	59157269	59157330	61	12(12/0)	0.614012
chrX	136632958	136633047	89	8(8/0)	-0.613918
chr5	180661257	180661713	456	17(16/1)	0.613887
chr17	79069758	79069833	75	5(5/0)	0.613821
chr4	66536077	66536121	44	7(7/0)	-0.613819
chr3	99356916	99356969	53	6(6/0)	-0.613774
chr7	155277505	155277582	77	10(10/0)	0.613577
chr16	85498205	85498406	201	9(9/0)	-0.613562
chr16	11343559	11343717	158	10(8/2)	-0.61356
chr1	17313582	17313646	64	9(8/1)	0.61348
chr1	2324373	2324436	63	7(7/0)	0.61332
chr1	85515353	85515748	395	8(7/1)	0.613273
chr5	178688489	178688524	35	5(5/0)	0.613029
chr20	17597789	17597874	85	7(7/0)	0.612859
chr9	120175134	120175326	192	9(8/1)	0.612826
