# Supplementary material for: Epigenomic evolution in diffuse large B-cell lymphomas
Source: Nat Commun. 2015 Apr 20;6:6921. doi: 10.1038/ncomms7921 (PMC4411286; doi:10.1038/ncomms7921)
Supplement: Supplementary Data 6 — Differentially methylated regulatory elements between diagnostic and relapsed sample pairs [file ncomms7921-s7.xls]

## Sheet: DifferentiallyMethylatedRegulat
Supplementary Data 6 - Differentially methylated regulatory elements between diagnostic and relapsed sample pairs
elements	chr	start	end	diagnosis methylation level (%)	relapse methylation level (%)	methylation level change from diagnosis to relapse (%)	P-value
Promoters	chr6	42843671	42847670	61.7554	40.5742	-21.1812	0.00885776
Promoters	chr19	6368444	6372443	59.6218	38.7176	-20.9043	0.00386105
Promoters	chr2	204099164	204103163	61.6918	41.0142	-20.6776	0.00699011
Promoters	chr14	74349318	74353317	60.3216	40.716	-19.6056	0.00351884
Promoters	chr12	121454301	121458300	80.4494	62.4947	-17.9547	0.00993902
Promoters	chr3	38491790	38495789	23.7632	6.10915	-17.6541	0.0421332
Promoters	chr10	96301574	96305573	51.3774	34.1183	-17.2591	0.00756633
Promoters	chr9	130700764	130704763	71.5849	54.8907	-16.6942	0.000929155
Promoters	chr17	26127556	26131555	84.8445	68.4935	-16.351	0.0106328
Promoters	chr11	8954554	8958553	78.9686	62.8642	-16.1044	0.0065078
Promoters	chr8	30009813	30013812	77.3286	61.4501	-15.8786	0.0201365
Promoters	chr1	1842266	1846265	73.5164	57.9364	-15.58	0.0137161
Promoters	chr22	38215389	38219388	63.8491	48.3586	-15.4904	0.00191587
Promoters	chr7	100254085	100258084	44.2593	29.385	-14.8742	0.0201153
Promoters	chr19	49222977	49226976	72.777	58.4395	-14.3374	0.00195824
Promoters	chrX	53350523	53354522	25.4821	11.2161	-14.2659	0.0476759
Promoters	chr20	34117482	34121481	83.3933	69.4324	-13.9608	0.0172684
Promoters	chr10	70976059	70980058	69.6756	55.7545	-13.9212	0.0118798
Promoters	chr11	2167976	2171975	58.0543	44.4395	-13.6148	0.00796995
Promoters	chr1	41441007	41445006	63.8486	50.3726	-13.476	0.0209989
Promoters	chr8	21896428	21900427	62.2402	48.9194	-13.3208	0.00107601
Promoters	chr2	27362333	27366332	78.2225	65.3459	-12.8766	0.0236454
Promoters	chr6	42110716	42114715	80.7376	67.8682	-12.8694	0.00316733
Promoters	chr19	18989739	18993738	78.1062	65.2557	-12.8505	0.019961
Promoters	chr12	53493274	53497273	72.5228	59.6732	-12.8496	0.0248561
Promoters	chr11	61155832	61159831	87.6707	74.9267	-12.744	0.0225421
Promoters	chr19	4274598	4278597	59.6898	47.0007	-12.6891	0.0271726
Promoters	chr12	57384355	57388354	69.7821	57.1637	-12.6184	0.0335155
Promoters	chr21	43771209	43775208	61.0245	48.5673	-12.4572	0.00445937
Promoters	chr3	128294930	128298929	51.9483	39.51	-12.4383	0.0105223
Promoters	chr17	79605349	79609348	71.8145	59.5199	-12.2945	0.0025974
Promoters	chr17	42908180	42912179	59.9807	47.7157	-12.265	0.0385943
Promoters	chr19	47836371	47840370	75.3297	63.0915	-12.2382	0.0178217
Promoters	chr1	17571593	17575592	62.0926	49.9854	-12.1072	0.012718
Promoters	chr16	28885809	28889808	74.4476	62.3721	-12.0755	0.0296413
Promoters	chr2	242746160	242750159	51.7144	39.8328	-11.8816	0.00477289
Promoters	chr4	186986309	186990308	84.1606	72.2887	-11.872	0.0192165
Promoters	chr12	100746857	100750856	50.4152	38.5625	-11.8527	0.0102208
Promoters	chr21	33957846	33961845	73.4182	61.6131	-11.8052	0.00919911
Promoters	chr11	46295228	46299227	59.4724	47.7854	-11.687	0.000647145
Promoters	chr10	135156844	135160843	61.4963	49.8577	-11.6386	0.0204828
Promoters	chr11	6495690	6499689	75.7511	64.1342	-11.6168	0.0104127
Promoters	chr16	3158563	3162562	54.5099	43.0046	-11.5053	0.00835732
Promoters	chr10	77538519	77542518	65.6959	54.2464	-11.4495	0.00247148
Promoters	chr2	86422894	86426893	22.3068	10.897	-11.4098	0.000662083
Promoters	chr16	4838523	4842522	68.0143	56.7064	-11.3078	0.00734533
Promoters	chr19	16174317	16178316	60.9925	49.7185	-11.274	0.00708991
Promoters	chr19	16045677	16049676	64.1222	52.9218	-11.2004	0.0493273
Promoters	chr3	50608459	50612458	59.5604	48.3642	-11.1962	0.0116494
Promoters	chr19	53026909	53030908	52.1031	40.9332	-11.1699	0.0330178
Promoters	chr20	23416322	23420321	64.4938	53.358	-11.1357	0.00372088
Promoters	chrX	151899228	151903227	77.216	66.1769	-11.039	0.00229041
Promoters	chr19	49531130	49535129	60.8488	49.8784	-10.9704	0.0442024
Promoters	chr7	76135745	76139744	79.7548	68.7875	-10.9672	0.00355248
Promoters	chr1	62191096	62195095	90.7038	79.7665	-10.9373	0.00104811
Promoters	chr19	49552369	49556368	70.6927	59.8042	-10.8885	0.0168378
Promoters	chr9	139637412	139641411	59.4709	48.5835	-10.8873	0.00509745
Promoters	chr11	60687913	60691912	68.6918	57.8175	-10.8743	0.00238196
Promoters	chr12	120765593	120769592	56.0678	45.2669	-10.8009	0.00771889
Promoters	chr2	148598570	148602569	20.4485	9.78905	-10.6594	0.0206773
Promoters	chr15	76012319	76016318	75.2744	64.6537	-10.6207	0.0267407
Promoters	chrX	48328645	48332644	71.0636	60.447	-10.6165	0.00776744
Promoters	chr9	134161081	134165080	72.9042	62.3837	-10.5205	0.00976218
Promoters	chr16	67977116	67981115	65.4628	55.1065	-10.3563	0.0407366
Promoters	chr19	6883582	6887581	49.1562	38.8767	-10.2794	0.0148167
Promoters	chr16	3058457	3062456	58.1423	47.8893	-10.2529	0.0132451
Promoters	chr2	239043363	239047362	53.8443	43.5957	-10.2486	0.010283
Promoters	chr16	88933069	88937068	50.6162	40.3765	-10.2397	0.00581613
Promoters	chr16	3111313	3115312	60.0749	49.8388	-10.236	0.014622
Promoters	chr19	46088123	46092122	69.0269	58.8374	-10.1895	0.0335427
Promoters	chr16	31147152	31151151	56.3054	46.145	-10.1605	0.0447752
Promoters	chr3	141493043	141497042	70.0246	59.8901	-10.1345	0.00580366
Promoters	chr1	155286640	155290639	79.6317	69.5583	-10.0734	0.0062892
Promoters	chr12	49684909	49688908	40.6793	30.6075	-10.0718	0.00748767
Promoters	chr4	24793085	24797084	84.4594	74.3999	-10.0595	0.0306524
Promoters	chrX	70360681	70364680	68.0944	58.0822	-10.0122	0.0107161
Promoters	chr20	1974932	1978931	58.5555	48.5527	-10.0028	0.0464668
Promoters	chr1	152595580	152599579	22.4428	32.4572	10.0144	0.0256619
Promoters	chr22	29711749	29715748	22.1449	32.3333	10.1884	0.00380296
Promoters	chr15	68724493	68728492	18.5704	29.1266	10.5562	0.0344497
Promoters	chr1	185699683	185703682	31.6925	42.2785	10.586	0.00362154
Promoters	chr5	132948224	132952223	14.528	25.3411	10.8131	0.020176
Promoters	chr1	93909688	93913687	6.88853	17.7367	10.8482	0.0416482
Promoters	chr3	50708672	50712671	11.2351	22.1952	10.9601	0.0189622
Promoters	chr12	2158416	2162415	21.9288	33.1241	11.1952	0.0213463
Promoters	chr14	77224235	77228234	15.4483	26.6727	11.2245	0.00535614
Promoters	chrX	103806996	103810995	44.6212	55.8679	11.2468	0.0404102
Promoters	chr10	23979675	23983674	37.1167	48.5101	11.3934	0.00976948
Promoters	chr5	33892125	33896124	32.789	44.1959	11.4068	0.028242
Promoters	chr14	94488724	94492723	15.3111	26.8791	11.568	0.0461236
Promoters	chr1	159746759	159750758	3.941	15.7322	11.7912	0.0311659
Promoters	chr7	75827216	75831215	13.781	25.6507	11.8697	0.0230574
Promoters	chr15	43618872	43622871	10.1763	22.1397	11.9635	0.0294925
Promoters	chr10	116849124	116853123	5.32412	17.6127	12.2886	0.0386009
Promoters	chr15	88799963	88803962	13.5594	26.3518	12.7924	0.0357409
Promoters	chr10	15413059	15417058	15.8614	28.7081	12.8467	0.00741647
Promoters	chr3	139650027	139654026	18.3334	31.6117	13.2784	0.00879229
Promoters	chr15	73661606	73665605	28.6701	42.1593	13.4891	0.00334618
Promoters	chr6	124121069	124125068	18.2485	31.8746	13.6261	0.0133292
Promoters	chr9	77108252	77112251	9.41325	23.1739	13.7606	0.00677036
Promoters	chrX	21676449	21680448	41.035	55.1894	14.1543	0.0108811
Promoters	chr11	26349678	26353677	27.6756	41.9397	14.264	0.038981
Promoters	chr17	74236391	74240390	18.6952	33.1406	14.4454	0.0106847
Promoters	chr22	48881288	48885287	29.2425	43.8702	14.6277	0.0191073
Promoters	chr10	75118618	75122617	14.7936	31.2248	16.4312	0.028512
Promoters	chr11	125770272	125774271	30.8407	47.5715	16.7308	0.0439705
Promoters	chr3	43147566	43151565	17.9643	35.6379	17.6735	0.00421999
Enhancer	chr9	35609543	35610379	67.4064	47.2996	-20.1068	0.00400874
Enhancer	chr2	201932969	201934922	86.4619	68.7811	-17.6808	0.020658
Enhancer	chr17	78746451	78747750	79.9543	63.1918	-16.7625	0.0169008
Enhancer	chr10	126312307	126312532	82.856	67.0985	-15.7575	0.00906506
Enhancer	chr17	78734392	78736163	75.4327	60.7095	-14.7232	0.0286402
Enhancer	chr7	69924799	69925285	63.971	50.0003	-13.9707	0.00102972
Enhancer	chr6	52169566	52171346	59.7673	46.0741	-13.6932	0.00152151
Enhancer	chr7	2653072	2654732	76.9443	64.1908	-12.7535	0.0177725
Enhancer	chr1	1825756	1826928	40.8782	28.3086	-12.5696	0.00118851
Enhancer	chr9	134297741	134299282	47.1298	35.0952	-12.0346	0.0414531
Enhancer	chr2	439862	440397	72.0169	60.0117	-12.0052	0.0267858
Enhancer	chr18	60798041	60800597	67.6893	55.9642	-11.7251	0.0317857
Enhancer	chr5	79437065	79437271	73.201	62.0702	-11.1309	0.00983273
Enhancer	chr17	78872603	78873122	74.1711	63.2373	-10.9338	0.0356215
Enhancer	chr15	59626698	59628291	68.4161	57.5179	-10.8981	0.0211389
Enhancer	chr17	55545932	55546690	65.5747	55.0547	-10.52	0.0467682
Enhancer	chr10	602289	603590	75.1447	64.7075	-10.4372	0.00585241
Enhancer	chr2	149251434	149252336	56.163	45.7559	-10.4071	0.0439676
Enhancer	chr18	71949462	71951008	47.5574	37.2139	-10.3435	0.0350646
Enhancer	chr3	127452675	127455538	47.5644	37.3284	-10.236	0.0215213
Enhancer	chr2	149252551	149252846	56.163	45.9947	-10.1683	0.0462211
Enhancer	chr22	47098794	47099222	79.487	69.4653	-10.0216	0.0440813
CTCFbindingsites	chr19	50853090	50853292	71.6406	48.7327	-22.9079	0.0205611
CTCFbindingsites	chr16	88904523	88904760	74.9039	52.714	-22.1899	0.00265292
CTCFbindingsites	chr12	57569667	57569988	60.1366	38.6934	-21.4431	0.0226087
CTCFbindingsites	chr22	39780865	39781110	82.2666	61.9012	-20.3654	0.0116687
CTCFbindingsites	chr15	66999861	66999989	72.6316	52.875	-19.7566	0.000627891
CTCFbindingsites	chr22	45948399	45948632	54.8709	36.7444	-18.1265	0.00477961
CTCFbindingsites	chr19	14224911	14225206	64.433	46.6601	-17.7729	0.011111
CTCFbindingsites	chr12	48336116	48336449	45.7856	28.7575	-17.0281	0.0245914
CTCFbindingsites	chr19	14545080	14545278	75.3163	58.3151	-17.0013	0.00231664
CTCFbindingsites	chr19	13876803	13876916	72.1862	55.7586	-16.4276	0.0331169
CTCFbindingsites	chr12	57628807	57629218	57.9528	41.7324	-16.2204	0.00728543
CTCFbindingsites	chr15	43030182	43030337	85.483	69.3118	-16.1712	0.0353501
CTCFbindingsites	chr1	156877039	156877301	42.8416	26.773	-16.0686	0.00141433
CTCFbindingsites	chr8	145081897	145082190	84.907	68.8534	-16.0536	0.000324584
CTCFbindingsites	chr8	11706650	11706890	87.0754	71.308	-15.7674	0.0244952
CTCFbindingsites	chr16	4454366	4454801	66.8191	51.1498	-15.6693	0.0350567
CTCFbindingsites	chr2	96779149	96779441	62.3254	47.02	-15.3054	0.00569451
CTCFbindingsites	chr2	160031766	160031976	78.4914	63.2032	-15.2881	0.012009
CTCFbindingsites	chr17	7253111	7253267	51.7927	36.6565	-15.1361	0.0234756
CTCFbindingsites	chr12	54541122	54541247	43.6593	28.7874	-14.8719	0.00208795
CTCFbindingsites	chr11	66632523	66632677	61.1916	46.6247	-14.5669	0.00767247
CTCFbindingsites	chr2	1588958	1589108	56.7186	42.2365	-14.4821	0.00528617
CTCFbindingsites	chr22	41972895	41973237	86.796	72.5268	-14.2691	0.0165895
CTCFbindingsites	chr9	131397548	131397739	63.5553	49.6867	-13.8686	0.00148265
CTCFbindingsites	chr1	3774807	3775097	72.4048	58.6781	-13.7267	0.00922518
CTCFbindingsites	chr11	103196701	103197020	63.3778	49.6686	-13.7091	0.0388491
CTCFbindingsites	chr15	27604020	27604511	28.5252	14.8262	-13.699	0.0169281
CTCFbindingsites	chr18	71647633	71647881	66.8205	53.1381	-13.6824	0.00162703
CTCFbindingsites	chr2	43354328	43354635	49.2553	35.6371	-13.6182	0.00939942
CTCFbindingsites	chr2	241519208	241519506	42.8737	29.4067	-13.4671	0.0345511
CTCFbindingsites	chr19	4567599	4567880	72.4918	59.3687	-13.1232	0.023141
CTCFbindingsites	chr16	1486470	1486656	66.1462	53.025	-13.1212	0.0287412
CTCFbindingsites	chr11	65315008	65315328	46.8069	33.809	-12.9978	0.0187124
CTCFbindingsites	chr12	26998140	26998277	42.3904	29.4405	-12.9499	0.00832604
CTCFbindingsites	chr3	185978588	185978742	84.7852	71.8539	-12.9313	0.0173383
CTCFbindingsites	chr15	40636781	40637105	31.5532	18.7944	-12.7588	0.0104851
CTCFbindingsites	chr12	132545004	132545164	91.2876	78.5544	-12.7332	0.0454957
CTCFbindingsites	chr17	78169892	78170207	50.149	37.4221	-12.7268	0.0180982
CTCFbindingsites	chr18	73986725	73986975	39.3264	26.6643	-12.6621	0.0426881
CTCFbindingsites	chr19	15272436	15272748	56.0053	43.3963	-12.609	0.0244413
CTCFbindingsites	chr19	4557707	4557881	70.8133	58.3796	-12.4337	0.0142779
CTCFbindingsites	chr21	44257996	44258168	62.3322	49.9126	-12.4196	0.017205
CTCFbindingsites	chr3	194060152	194060374	71.2769	58.8868	-12.3901	0.0341198
CTCFbindingsites	chr16	85665731	85665969	73.2321	60.8615	-12.3706	0.0129224
CTCFbindingsites	chr11	1891151	1891465	43.2302	30.8606	-12.3696	0.0120296
CTCFbindingsites	chrX	58293445	58293620	66.9568	54.6563	-12.3005	0.0428613
CTCFbindingsites	chr9	130587744	130588173	58.6747	46.4068	-12.2679	0.000845819
CTCFbindingsites	chr1	35350559	35350777	39.0884	26.8895	-12.1989	0.00111198
CTCFbindingsites	chr9	115707936	115708218	49.1203	37.0675	-12.0527	0.0199225
CTCFbindingsites	chr6	137663096	137663345	77.5512	65.5193	-12.0319	0.0139059
CTCFbindingsites	chr3	43810957	43811258	34.4304	22.3999	-12.0305	0.0112305
CTCFbindingsites	chr9	130269502	130269752	66.7626	54.8126	-11.95	0.00237524
CTCFbindingsites	chr8	144656986	144657143	60.6266	48.6902	-11.9363	0.00835684
CTCFbindingsites	chr11	35426070	35426408	54.5526	42.7464	-11.8062	0.00609344
CTCFbindingsites	chr20	43948214	43948495	34.1841	22.4527	-11.7314	0.014297
CTCFbindingsites	chr22	20918591	20918972	92.0348	80.3265	-11.7083	0.0108184
CTCFbindingsites	chr15	100879235	100879522	32.2105	20.5761	-11.6344	0.00728052
CTCFbindingsites	chr19	55392799	55393042	62.2959	50.723	-11.5729	0.0135557
CTCFbindingsites	chr11	75095553	75095878	27.9496	16.4306	-11.5189	0.00120788
CTCFbindingsites	chr19	8082717	8083024	53.383	41.896	-11.487	0.0382374
CTCFbindingsites	chr4	3320453	3320606	58.2901	46.8639	-11.4262	0.00471299
CTCFbindingsites	chr22	49290223	49290494	68.6444	57.3041	-11.3403	0.0106085
CTCFbindingsites	chr3	50359741	50359865	47.8019	36.5047	-11.2972	0.00842275
CTCFbindingsites	chr2	127830062	127830226	78.0576	66.8077	-11.2499	0.0316765
CTCFbindingsites	chr12	132703567	132703855	49.08	37.8422	-11.2378	0.0175119
CTCFbindingsites	chr1	32135771	32135987	16.3116	5.08656	-11.225	0.0356648
CTCFbindingsites	chr18	74586669	74587663	79.5244	68.3094	-11.215	0.0212953
CTCFbindingsites	chr10	14801299	14801708	75.4852	64.4082	-11.077	0.0125374
CTCFbindingsites	chr22	51135137	51135304	75.4007	64.3644	-11.0363	0.040734
CTCFbindingsites	chr16	794003	794113	60.9577	49.9739	-10.9838	0.00728038
CTCFbindingsites	chr2	1754621	1754941	54.5892	43.6536	-10.9356	0.00573098
CTCFbindingsites	chr17	79979039	79979348	32.3144	21.3875	-10.9269	0.000575957
CTCFbindingsites	chr21	44486440	44486553	89.4614	78.5496	-10.9117	0.0308138
CTCFbindingsites	chr16	2328339	2328582	56.0282	45.119	-10.9092	0.0332191
CTCFbindingsites	chr9	124312799	124313085	14.9922	4.09488	-10.8973	0.0207185
CTCFbindingsites	chr12	50368047	50368221	74.0993	63.2588	-10.8406	0.0159181
CTCFbindingsites	chr7	56160697	56160917	49.0992	38.2672	-10.832	0.0392241
CTCFbindingsites	chr13	30706689	30707019	49.2086	38.3884	-10.8202	0.0450803
CTCFbindingsites	chr15	59628002	59628155	71.1373	60.5007	-10.6366	0.0333699
CTCFbindingsites	chr6	33702942	33703106	62.35	51.7726	-10.5774	0.0153388
CTCFbindingsites	chr1	64734799	64735069	74.243	63.6709	-10.5722	0.0250905
CTCFbindingsites	chr16	1544458	1544606	65.9803	55.4414	-10.5389	0.0196461
CTCFbindingsites	chr19	35715702	35715937	70.6721	60.2923	-10.3798	0.018481
CTCFbindingsites	chr2	227660096	227660236	60.5587	50.2339	-10.3249	0.0416173
CTCFbindingsites	chr11	892201	892407	56.7532	46.433	-10.3202	0.0391532
CTCFbindingsites	chr16	337397	337701	56.5566	46.288	-10.2687	0.0493837
CTCFbindingsites	chr16	67233431	67233699	80.8112	70.5492	-10.262	0.0375249
CTCFbindingsites	chr5	1209104	1209322	72.8337	62.5855	-10.2482	0.0263219
CTCFbindingsites	chr16	698060	698371	34.4482	24.2408	-10.2073	0.0226324
CTCFbindingsites	chr12	54764034	54764379	48.6243	38.4771	-10.1471	0.0456168
CTCFbindingsites	chr16	68562522	68562955	48.0296	37.9633	-10.0663	0.02116
CTCFbindingsites	chr10	129705142	129705348	14.2619	24.3059	10.044	0.00451963
CTCFbindingsites	chr9	133814597	133814773	4.47392	14.5907	10.1168	0.0439875
CTCFbindingsites	chr10	118927705	118927953	11.9307	22.3563	10.4256	0.0232478
CTCFbindingsites	chr6	130686540	130686708	10.0634	20.5774	10.514	0.0390498
CTCFbindingsites	chr1	39283861	39284151	20.3352	30.8856	10.5504	0.0496609
CTCFbindingsites	chr2	26407608	26407888	10.4286	21.0112	10.5826	0.0231963
CTCFbindingsites	chr10	44882059	44882307	12.6332	23.4652	10.832	0.0304037
CTCFbindingsites	chr17	43972944	43973055	17.62	28.6523	11.0323	0.0355861
CTCFbindingsites	chr21	38935892	38936148	10.2703	21.3041	11.0337	0.0343915
CTCFbindingsites	chr17	59489744	59490048	10.95	22.1934	11.2434	0.0209691
CTCFbindingsites	chr7	151145788	151146098	11.9994	23.2692	11.2698	0.0141023
CTCFbindingsites	chr12	58021262	58021478	28.173	39.7549	11.5819	0.00530489
CTCFbindingsites	chr1	154732916	154733231	13.0942	24.8721	11.7779	0.0031379
CTCFbindingsites	chr20	57414572	57414779	36.7282	48.8348	12.1066	0.0324329
CTCFbindingsites	chr10	119297162	119297379	17.4408	29.6687	12.2278	0.00603707
CTCFbindingsites	chr5	176023757	176024168	15.0691	27.5889	12.5198	0.00640852
CTCFbindingsites	chr7	66949244	66949538	10.781	24.0982	13.3172	0.0284069
CTCFbindingsites	chr1	152595751	152596032	15.3614	29.2557	13.8944	0.0238616
CTCFbindingsites	chr18	56936396	56936678	20.0482	34.187	14.1387	0.0107216
CTCFbindingsites	chr7	29924155	29924297	45.6546	60.5398	14.8852	0.0480805
CTCFbindingsites	chr1	98519730	98520028	17.7904	32.8394	15.049	0.00637428
CTCFbindingsites	chr3	55519179	55519448	7.16004	22.6179	15.4579	0.0326091
CTCFbindingsites	chr5	135170231	135170426	24.587	40.2785	15.6915	0.00192961
CTCFbindingsites	chr3	50712853	50713078	3.72032	19.7985	16.0782	0.0201663
CTCFbindingsites	chr4	142054644	142054865	26.7038	43.5101	16.8062	0.00809522
CTCFbindingsites	chr18	43417661	43417857	16.0583	34.1637	18.1054	0.0332704
CTCFbindingsites	chr15	89157796	89158066	37.1786	57.3725	20.1939	0.0373198
