# Supplementary material for: Epigenomic evolution in diffuse large B-cell lymphomas
Source: Nat Commun. 2015 Apr 20;6:6921. doi: 10.1038/ncomms7921 (PMC4411286; doi:10.1038/ncomms7921)
Supplement: Supplementary Data 7 — Average DNA methylation correlation between ERRBS and MassArray [file ncomms7921-s8.xls]

## Sheet: MassarrayValidation_corbyGeneRa
Supplementary Data 7 - Average DNA methylation correlation between ERRBS and MassArray
region	chr	start	end	cor	P-value
ACVR2A_Pro	chr2	148601281	148602569	0.885838	0.000646084
ACVR2B_Pro	chr3	38495089	38495789	0.962746	8.05568e-06
HCN4_Pro	chr15	73661606	73662015	0.913671	0.00057155
CD72_Enh	chr9	35609543	35610379	0.934553	7.41346e-05
RPTOR_Enh1	chr17	78746451	78747750	0.76637	0.00972404
RPTOR_Enh3	chr17	78872603	78873122	0.928441	0.000105158
SPATC1_CTCF	chr8	145081897	145082190	0.516716	0.126201
STRA13_CTCF	chr17	79979039	79979348	-0.086853	0.811436
WDR34_CTCF	chr9	131397548	131397739	0.760607	0.0106388
