# Supplementary material for: Epigenomic evolution in diffuse large B-cell lymphomas
Source: Nat Commun. 2015 Apr 20;6:6921. doi: 10.1038/ncomms7921 (PMC4411286; doi:10.1038/ncomms7921)
Supplement: Supplementary Data 8 — Epipolymorphism difference for all the methylation bins from all the sample pairs [file ncomms7921-s9.xls]

## Sheet: epiPval.txt
Supplementary Data 8 - Epipolymorphism difference for all the methylation bins from all the sample pairs
Patient ID	1.1			1.2			1.3			2			3			4			5			6			7			8			9			10			11
DNA methylation range (%)	P-value	epiChange(Relapse vs Diagnosis)	P-adjust	P-value	epiChange(Relapse vs Diagnosis)	P-adjust	P-value	epiChange(Relapse vs Diagnosis)	P-adjust	P-value	epiChange(Relapse vs Diagnosis)	P-adjust	P-value	epiChange(Relapse vs Diagnosis)	P-adjust	P-value	epiChange(Relapse vs Diagnosis)	P-adjust	P-value	epiChange(Relapse vs Diagnosis)	P-adjust	P-value	epiChange(Relapse vs Diagnosis)	P-adjust	P-value	epiChange(Relapse vs Diagnosis)	P-adjust	P-value	epiChange(Relapse vs Diagnosis)	P-adjust	P-value	epiChange(Relapse vs Diagnosis)	P-adjust	P-value	epiChange(Relapse vs Diagnosis)	P-adjust	P-value	epiChange(Relapse vs Diagnosis)	P-adjust
[0, 2.5)	2.23388e-38	-0.00422933	4.69114e-37	1.71034e-55	-0.00435361	3.59171e-54	1.83685e-08	-0.00158595	7.71476e-08	0.00510032	-0.000750845	0.0107107	2.8926e-31	-0.00283168	6.07446e-30	4.99491e-12	-0.00204972	5.24465e-11	0.0948168	0.000398003	0.165929	6.30464e-08	0.00153174	4.41325e-07	7.00033e-28	-0.00382626	1.47007e-26	0.738206	-0.00011925	0.815912	1.88933e-06	-0.00241425	3.96758e-05	0.000122809	-0.000949217	0.000234453	3.48169e-07	-0.00148287	9.13944e-07
(2.5, 7.5]	1.0633e-05	-0.035496	1.71764e-05	2.43372e-05	-0.0332911	3.65059e-05	1.10427e-10	-0.0446106	5.79744e-10	0.426693	-0.00601622	0.484775	0.167293	-0.00863598	0.23421	0.233964	0.00777062	0.350947	0.161056	-0.011148	0.201047	2.86668e-91	0.0435149	6.02003e-90	0.152104	-0.00293235	0.425744	0.542352	0.00428125	0.669964	0.2529	0.00996009	0.312406	0.00020011	-0.0204085	0.000350193	0.002396	0.00755036	0.00457418
(7.5, 12.5]	5.32748e-11	-0.100175	2.79693e-10	1.13637e-14	-0.106935	7.9546e-14	5.50452e-11	-0.0900001	3.85316e-10	4.12416e-09	-0.0916589	4.33037e-08	1.04937e-05	0.0392506	2.44852e-05	0.0939764	-0.0225012	0.19735	0.0371531	0.0286545	0.097527	1.66932e-27	0.046087	1.75279e-26	0.399681	-0.0038006	0.718681	3.94018e-18	0.0928809	8.27437e-17	0.56265	-0.0093798	0.621877	0.092902	-0.0186268	0.121934	3.22069e-12	-0.0213828	1.12724e-11
(12.5, 17.5]	2.03521e-10	-0.110256	8.54787e-10	2.53278e-08	-0.0990022	7.59833e-08	1.8698e-11	-0.112327	1.96329e-10	1.68024e-06	-0.0764144	8.82127e-06	0.0253048	0.0230764	0.0379572	0.160301	0.0212602	0.280526	0.162752	0.0143559	0.201047	3.717e-06	0.0297425	1.95143e-05	0.0624597	0.0138322	0.262331	5.36095e-09	0.0568465	3.75266e-08	0.00104104	-0.0481771	0.00437235	0.270195	-0.0134303	0.333771	1.79416e-29	-0.0389376	9.41933e-29
(17.5, 22.5]	0.000404478	-0.0517339	0.000471891	6.90082e-06	-0.061019	1.31743e-05	3.23751e-06	-0.0565724	7.55418e-06	0.672351	-0.00489162	0.705969	0.629854	-0.00525662	0.696154	0.687575	-0.00392485	0.815392	0.996371	3.62508e-05	0.996371	0.0899802	0.0147962	0.209954	0.0433133	0.0195966	0.262331	0.0408791	0.0154404	0.0660354	0.00849628	-0.0379481	0.0198246	0.592343	-0.00525824	0.691067	7.13112e-56	-0.0654538	7.48767e-55
(22.5, 27.5]	1.85809e-06	-0.0545894	3.25166e-06	1.20693e-05	-0.0452223	2.11213e-05	0.000143229	-0.0356546	0.00023137	0.117783	-0.0152869	0.15459	0.000778456	-0.0329409	0.00148614	0.0216218	-0.0189242	0.0567572	0.108604	-0.0104458	0.175437	0.000692505	0.0467226	0.00290852	0.0444949	0.0239114	0.262331	0.0404835	0.0143413	0.0660354	1.58202e-05	-0.0598313	0.000110741	0.00536039	-0.0259182	0.00865909	1.35345e-61	-0.0869193	2.84224e-60
(27.5, 32.5]	0.000258611	-0.0400822	0.000319461	0.00381939	-0.0298139	0.00471806	0.0410942	-0.0193407	0.0507634	0.0616715	0.017078	0.0925073	2.6378e-18	-0.0911543	1.10788e-17	0.703268	-0.00312393	0.815392	0.0859302	-0.0134244	0.164049	0.717936	0.00567218	0.837592	0.664634	0.00658985	0.896529	0.00290333	0.0213325	0.00677443	0.000334242	-0.0525155	0.00175477	1.28817e-13	-0.0598154	3.86452e-13	2.73192e-34	-0.0865239	1.91235e-33
(32.5, 37.5]	6.33579e-05	-0.0465579	8.87011e-05	2.00492e-06	-0.0475367	4.31642e-06	0.0454533	-0.0190197	0.0530289	0.17912	0.0123857	0.221265	6.62484e-23	-0.106916	4.15958e-22	0.737736	-0.00342602	0.815392	0.0858661	-0.0127676	0.164049	0.862003	-0.00336666	0.866648	0.68307	0.00623571	0.896529	1.08522e-09	0.0496502	1.13948e-08	0.00558078	-0.0425588	0.0149914	2.93537e-27	-0.0793842	6.16429e-26	2.68065e-23	-0.0809804	1.12587e-22
(37.5, 42.5]	3.90632e-07	-0.0622207	8.20328e-07	2.40336e-05	-0.0450568	3.65059e-05	0.00119043	-0.0325597	0.0016666	0.908353	-0.00116168	0.908353	7.64719e-27	-0.116312	8.02955e-26	0.219438	-0.0171548	0.350947	0.238297	0.011202	0.278013	0.0691164	-0.0362226	0.181431	0.903677	-0.00210833	0.910007	0.000155194	0.0237832	0.000407383	0.0119672	-0.041716	0.0251312	4.30359e-18	-0.0682026	2.25938e-17	3.22309e-08	-0.0586334	9.66928e-08
(42.5, 47.5]	4.30948e-07	-0.0668659	8.22719e-07	6.03589e-05	-0.0469803	8.45024e-05	0.000119528	-0.041828	0.000209174	0.00355486	-0.0334227	0.00829468	7.92301e-23	-0.11463	4.15958e-22	0.315561	-0.0141977	0.414174	0.0851231	0.0127731	0.164049	0.151909	0.0327504	0.319009	0.14274	-0.0275178	0.425744	0.252079	0.00713528	0.352911	0.649874	-0.00625587	0.682367	1.54486e-06	-0.0393309	3.2442e-06	9.89397e-06	-0.0512154	2.09082e-05
(47.5, 52.5]	1.2009e-08	-0.0789539	3.15235e-08	2.284e-08	-0.0708124	7.59833e-08	4.88166e-07	-0.0598675	1.34508e-06	2.33455e-05	-0.0586038	7.00366e-05	3.29804e-08	-0.0642484	9.89411e-08	0.905301	-0.00177823	0.905301	0.295247	0.00576451	0.326325	0.520413	0.0141404	0.642863	0.479426	-0.0152321	0.774458	0.049581	-0.0141402	0.0743716	0.00284981	-0.0354603	0.00997433	0.734488	0.00289946	0.811802	0.0256566	-0.0321933	0.0384849
(52.5, 57.5]	4.99462e-05	-0.0586586	7.49193e-05	0.000424586	-0.0458657	0.000557269	0.000355311	-0.0441697	0.000532966	1.35923e-05	-0.0557251	4.75731e-05	0.000247681	-0.0351877	0.00052013	0.0184343	0.0326633	0.0567572	0.117698	-0.0062609	0.176547	0.496567	0.0113459	0.642863	0.910007	-0.00258699	0.910007	1.87996e-06	-0.0449573	6.57986e-06	0.0290777	-0.0204164	0.0469717	0.0177733	0.0178148	0.0266599	9.95628e-06	-0.0626382	2.09082e-05
(57.5, 62.5]	3.05829e-13	-0.085804	2.1408e-12	6.02975e-14	-0.0737025	3.16562e-13	1.36274e-11	-0.0611436	1.96329e-10	7.60864e-06	-0.0528458	3.19563e-05	0.219041	0.0125764	0.287491	1.87593e-05	0.0537484	7.8789e-05	7.63152e-08	-0.0201165	2.67103e-07	0.390657	0.0167406	0.54692	0.0552326	-0.0437974	0.262331	1.00998e-06	-0.0611987	4.24192e-06	6.10977e-06	-0.0378931	6.41526e-05	0.986717	-0.000105253	0.986717	0.124743	-0.0273879	0.17464
(62.5, 67.5]	1.04664e-08	-0.0633349	3.13992e-08	2.05544e-06	-0.0407228	4.31642e-06	4.51258e-05	-0.0299073	9.47642e-05	1.65668e-07	-0.0426397	1.15968e-06	0.438837	0.00945292	0.542092	0.0212071	0.0212276	0.0567572	3.44716e-09	-0.0285595	1.44781e-08	0.0539284	-0.0487238	0.161785	0.756157	-0.0061939	0.910007	6.98933e-05	-0.0723293	0.00020968	0.00571102	-0.024713	0.0149914	6.768e-07	-0.031618	1.5792e-06	0.640119	-0.00794046	0.746806
(67.5, 72.5]	2.49224e-09	-0.0617727	8.72282e-09	3.24155e-13	-0.0526842	1.36145e-12	1.46357e-07	-0.0333214	5.12251e-07	0.0518976	-0.0120184	0.0838346	0.0185324	0.0337723	0.0299369	0.141445	0.0106677	0.270031	1.55766e-11	-0.0487196	8.1777e-11	0.370871	-0.0309228	0.54692	0.879286	-0.00322567	0.910007	0.00366542	-0.074375	0.00769738	0.0514452	-0.0147636	0.0720232	2.69006e-17	-0.0650953	1.12983e-16	0.814536	0.00639044	0.855263
(72.5, 77.5]	7.16695e-08	-0.0590342	1.67229e-07	5.0719e-07	-0.0391313	1.33137e-06	0.139441	0.00945213	0.154119	0.0726567	-0.00943978	0.101719	0.903364	-0.00153171	0.948532	0.797732	0.00168224	0.837619	2.50269e-14	-0.0706856	2.62783e-13	0.866648	0.00374214	0.866648	0.544879	-0.0168415	0.817318	1.04115e-07	-0.104624	5.46601e-07	0.0208925	-0.0295463	0.0386881	3.969e-15	-0.096683	1.38915e-14	0.0155	-0.0478088	0.0250385
(77.5, 82.5]	0.000208726	-0.0390103	0.000273953	0.0154543	-0.0191426	0.01803	0.184589	0.00991266	0.193818	0.0211751	-0.0115635	0.0370565	0.509444	-0.0100589	0.594352	5.35118e-07	-0.0396799	2.80937e-06	3.5851e-17	-0.10664	7.52871e-16	0.221985	0.0231307	0.388475	0.162188	0.0303383	0.425744	0.0304097	-0.0444506	0.0580549	0.088827	-0.0301768	0.116585	8.94657e-21	-0.116642	6.2626e-20	0.00580328	-0.0428164	0.0101557
(82.5, 87.5]	0.00919052	-0.0292324	0.00919052	0.143715	-0.0123817	0.158842	0.00011248	0.039349	0.000209174	0.438606	-0.00421498	0.484775	8.28263e-06	-0.0603316	2.17419e-05	1.57145e-13	-0.0820466	3.30005e-12	5.21753e-14	-0.099748	3.65227e-13	0.00188551	0.0566709	0.00659929	0.410675	-0.0162291	0.718681	0.984513	0.000358178	0.984513	0.507961	-0.016081	0.592621	1.2413e-22	-0.117687	1.30336e-21	0.758332	-0.00505795	0.838156
(87.5, 92.5]	0.00605194	-0.0339999	0.00635454	0.403722	-0.00909435	0.423908	5.12411e-07	0.0573425	1.34508e-06	0.00600511	0.0205182	0.0114643	1.26754e-09	-0.0721773	4.43639e-09	8.53999e-10	-0.0662216	5.97799e-09	2.03603e-07	-0.0535174	6.10808e-07	0.807844	-0.00308911	0.866648	0.39476	-0.0118394	0.718681	0.674912	0.00548046	0.787397	0.0380588	0.0602183	0.0570883	2.57328e-11	-0.0571745	6.75487e-11	0.147631	0.0164719	0.193765
(92.5, 97.5]	0.000757545	-0.0423903	0.000837287	0.507273	-0.00584961	0.507273	0.00252326	0.021444	0.00331178	0.000140795	0.0238283	0.000369588	0.0046897	-0.0161039	0.00820697	0.0845656	-0.0118731	0.19732	0.14371	-0.00890041	0.201047	0.181481	-0.00878924	0.346464	0.823561	-0.0018234	0.910007	0.512249	0.0052545	0.669964	0.0221075	0.028554	0.0386881	0.957419	0.000240034	0.986717	0.220309	0.00662441	0.272146
(97.5, 100]	9.33877e-21	-0.0654293	9.80571e-20	1.83869e-16	-0.0557712	1.93062e-15	0.823059	0.00157707	0.823059	1.77847e-09	-0.0336382	3.73478e-08	0.949851	-0.000414668	0.949851	0.260657	-0.00895798	0.364919	0.988536	-8.54468e-05	0.996371	0.332378	0.00726265	0.536918	0.394942	-0.00736983	0.718681	0.939169	-0.000615333	0.984513	0.904671	0.00100729	0.904671	0.069511	-0.00733014	0.0973154	0.920796	0.000609869	0.920796
