# Supplementary material for: Epigenomic evolution in diffuse large B-cell lymphomas
Source: Nat Commun. 2015 Apr 20;6:6921. doi: 10.1038/ncomms7921 (PMC4411286; doi:10.1038/ncomms7921)
Supplement: Supplementary Data 9 — Average epipolymorphism correlation between ERRBS and MiSeq [file ncomms7921-s10.xls]

## Sheet: supplementary table 10 - epi di
Supplementary Data 9 - Average epipolymorphism correlation between ERRBS and Miseq
symbol	chr	start	end	cor	P-value
ENGASE	ch17	77067019	77071018	0.946423	3.38e-05
CHSY1	chr15	101792138	101796137	0.870169	0.00228153
ECHDC3	chr10	11780356	11784355	0.697269	0.0250076
LHX4	chr1	180195433	180199432	0.718981	0.17109
PACSIN1	chr6	34429853	34433852	0.785478	0.00708687
