# Supplementary material for: Epigenomic evolution in diffuse large B-cell lymphomas
Source: Nat Commun. 2015 Apr 20;6:6921. doi: 10.1038/ncomms7921 (PMC4411286; doi:10.1038/ncomms7921)
Supplement: Supplementary Data 10 — Clinical information for patients in cohort 2 [file ncomms7921-s11.xlsx]

## Sheet: Sheet1
Supplementary Data 10 - Clinical information for patients in cohort 2
PATIENT ID	Birth date	Gender	COO (IHC)	Therapeutic status at the time the diagnostic biopsy naïve vs treated	Cytogenetics Bcl2, Bcl-6, c-myc status (FISH)	IPI	aaIPI	Diagnosis Date	Last follow up	Death Yes=1 No=2	Death date	Cause of death	Progression/Relapse Yes=1 No=2	Progression/Relapse date	PFS (days)	End of therapy Date	progression (progression date- diagnosis date)
1053/05	1926-11-10	F	ACTIVATED GC	naive	BCL2 norm, BCL6 norm, MYC norm	4		2001-01-30	2001-07-14	1	2001-07-14	lymphoma	1	2001-05-22		2001-05-22	3,5 months
1085/08	1939-12-21	F		naive			2	2004-02-10	2004-07-08	1	2004-07-08	lymphoma	1	2004-03-12		2004-03-12	1 month
11717/12	1940-06-17	M	ACTIVATED GC	naive	c-MYC 30%, BCL6, BCL2 pos IHC, IgH PCR pos, IgH/Bcl2 PCR neg; BCL2 norm, BCL6 norm, MYC norm	1	nd	2008-12-11	2009-10-27	2			2		320
12163/10	1938-03-25	F	ABC	naive	BCL6 and BCL2 pos IHC, IgH PCR pos, IgH/Bcl2 PCR neg; BCL6 rearr, BCL2 norm, MYC no hybrid	1	nd	2006-11-25	2010-02-25	2			2		1188
12402/10	1950-04-17	M		naive		1		2002-12-13	2007-05-01	1	2007-05-01	lymphoma	1	2006-03-07		2007-03-07	38,5 months
12536/10	1934-02-20	M	ABC	naive	BCL2 norm, BCL6 norm, MYC norm	4		2006-12-15	2010-06-08	2			1	2009-08-29		2006-04-25	32,5 months
13078/11	1952-09-10	M	ABC	naive	IgH PCR pos; BCL6 norm, MYC norm	2	2	2007-10-31	2010-01-26	2			2		818
1714/09	1929-10-09	M		naive		3		2005-02-28	2006-07-24	1	2006-07-24	lymphoma	1	2005-10-29		2005-07-09	8 months
1747/12	1945-02-01	F	ABC	naive	IgH N-PCR pos on BM; BCL6 norm, MYC no hybrid	4	nd	2007-09-21	2008-07-31	1	2008-08-14	lymphoma progression	1	2008-02-16	148		4,5 months
1750/11	1944-10-29	F		naive		3		2007-02-15	2007-12-05	1	2007-12-05	lymphoma	1	2007-09-28		2007-07-21	7,5 months
1819/06	1943-07-16	M	ACTIVATED GC	naive	BCL6 pos IHC, normal karyotype, BCL2 norm, BCL6 norm, MYC no hybrid	2	nd	2002-02-28	2010-04-01	2			2		2954
1937/09	1934-02-11	M	ABC	naive	IgH/bcl2 PCR neg, IgH PCR pos, on IHC BCL2 pos, BCL6 pos	3	nd	2005-02-28	2010-01-23	1	2010-01-31	lymphoma progression	1	2006-05-31	457		15 months
2125/11	1973-05-16	M	ABC	naive	IgH/bcl2 N-PCR neg, IgH N-PCR pos on LN at diagnosis	3	3	2007-02-23	2010-04-02	2			1	2008-10-14	599		7,5 months
2711/08	1956-03-15	M		naive	BCL6 norm		2	2004-03-14	2006-08-25	1	2006-08-25	lymphoma	1	2005-06-15		2005-01-11	15 months
2943/08	1939-02-04	M		naive	IgH/bcl2 PCR neg, IgH PCR pos, on IHC BCL2 pos, BCL6 pos	4	nd	2004-04-16	2010-03-12	2			1	2008-06-30	1536		50,5 months
3090/12	1946-07-21	M		naive		1		2007-09-14	2010-06-03	2			1	2008-03-18		2008-02-08	6 months
3449/12	1941-10-23	F	ABC	naive	N-PCR IgH/bcl2 neg, N-PCR IgH pos at dia, BCL2 pos BCL6 neg in IHC; BCL2 no hybrid, BCL6 norm, MYC norm	3	nd	2008-04-05	2009-02-14	1	2009-02-19	lymphoma progression	1	2008-11-20	229		8,5 months
3725/08	1932-03-16	M	GCB	naive	IgH NPCR neg, TCR PCR neg, IgH/Bcl2 PCR neg, normal karyotype	4	nd	2004-04-30	2009-10-29	2			2		2008
3854/99	1976-09-07	F	ABC	naive	normal karyotype	nd	nd	1995-02-28	2009-01-08	2			2		5063
3876/08	1947-11-21	M		naive	BCL2 neg, BCL6 pos, IGH nested pos	2	2	2004-05-04	2010-03-05	2			2		2131
3919/08	1943-06-16	M	GCB	naive		1		1997-02-14	2008-09-30	1	2008-09-30	lymphoma	1	2004-05-25		1999-06-14	99,5 months
4063/09	1954-05-04	F		naive			3	2005-06-07	2010-03-13	2			2			2005-09-10
4184/12	1939-03-30	F		naive		5		2007-09-29	2008-05-06	1	2008-05-06	lymphoma	1	2008-04-12		2008-04-12	6,5 months
491/08	1952-09-25	M		naive			3	2004-01-21	2010-02-02	2			2			2004-06-29
4943/10	1937-08-22	F	ACTIVATED GC	naive	BCL2 no hybr, BCL6 norm, MYC norm	4		2006-05-12	2008-02-02	1	2008-02-02	lymphoma	1	2006-11-14		2006-10-20	6 months
5075/11	1958-12-15	F	ABC	naive	FISH: t IGH/MYC, BCL2, BCL6 neg, presente duplicazione BCL2, BCL2 BCL6 pos in IHC	2	2	2007-05-06	2010-03-18	2			2		1047
5088/09	1947-02-23	F		naive			3	2005-05-24	2010-05-08	2			2			2005-11-19
5102/09	1972-07-05	M		naive	BCL6 pos BCL2 neg IHC, FISH per Bcl2 NYC negativa; BCL2 norm, BCL6 norm, MYC norm	0	0	2005-07-13	2009-11-12	2			2		1583
5121/08	1944-09-11	M	ACTIVATED GC	naive	IgH/bcl2 PCR neg, IgH PCR neg, BCL2 pos, BCL6 neg on IHC	3	nd	2004-05-31	2009-11-05	2			2		1984
5267/10	1941-10-02	M		naive		2		2006-05-20	2010-05-25	2			2			2006-10-08
5283/08	1986-03-20	M	GCB	naive	IgH/bcl2 PCR neg, IgH PCR pos, BCL6 BCL2 pos IHC	2	2	2004-06-30	2009-06-27	2			2		1823
5656/03	1965-11-13	F	ACTIVATED GC	naive	BCL2 pos IHC, normal Karyotype	3	3	1999-05-31	2010-02-18	2			2		3916
5670/10	1926-01-21	F	ABC	naive		3		2006-05-14	2006-12-13	1	2006-12-13	lymphoma	1	2006-10-03		2006-08-23	4,5 months
5679/12	1949-04-19	F	ACTIVATED GC	naive		5		2008-03-15	2008-09-17	1	2008-09-17	lymphoma	1	2008-07-16		2008-06-26	4 months
5721/08	1950-04-07	M	ABC	naive	BCL6 BCL2 pos IHC	2	2	2004-07-15	2010-02-05	2			2		2031
5808/01	1961-03-15	F		naive			2	1997-05-23	1997-08-14	1	1998-08-14	lymphoma	1	1997-05-26		1997-05-26	?
5892/05	1956-01-03	F	ABC	naive	BCL2 30% in IHC, N-PCR IgH/bcl2 (21/7/2004)	2	2	2000-07-18	2001-08-18	1	2001-08-29	CNS progression of lymphoma	1	2001-07-28	375		12 months
6070/12	1962-05-05	M	GCB	naive	BCL2 pos on IHC; BCL2 no hybrid, BCL6 norm, MYC norm	2	2	2008-06-21	2010-02-12	2			2		601
6123/06	1953-09-18	M		naive			3	2002-07-31	2002-11-14	1	2003-06-14		1	2002-09-27		2002-09-27	2 months
6908/08	1953-04-04	M		naive	IgH/bcl2 PCR neg, IgH PCR pos, BCL6, BCL2 neg at IHC	3	3	2004-08-31	2009-10-29	2			2		1885
6946/08	1928-03-16	F	ABC	naive		3		2004-08-31		1	2010-04-30	lymphoma	1	2010-01-07		2005-02-08	64 months
7066/10	1961-01-14	M	ABC	naive	BCL2 norm, BCL6 norm, MYC norm			2006-07-08	2006-12-06	1	2006-12-06	lymphoma	1	2006-09-14		2006-09-14	2 months
7101/06	1951-07-24	M	ACTIVATED GC	naive			3	2002-09-19	2008-09-17	2			2			2003-06-11
7135/08	1936-06-14	M		naive	BCL6, BCL2 pos IHC, normal Karyotype, IgH PCR pos, IgH/Bcl2 PCR neg	1	nd	2004-08-31	2009-07-28	2			2		1792
7180/07	1945-07-05	F	ABC	naive	IgH/bcl2 PCR neg, IgH PCR neg at diagnosis; MYC norm	3	nd	2003-09-23	2010-03-09	2			2		2359
7416/08	1939-12-31	F	ABC	naive		3		2004-10-14	2010-05-12	2			2			2005-03-23
7651/08	1936-04-24	M	ABC	naive		4		2004-09-14	2005-07-20	2			1	2005-05-14		2005-03-14	8 months
7815/07	1947-07-02	F		naive	BCL6, BCL2 pos IHC, IgH PCR neg, IgH/Bcl2 PCR neg	0	0	2003-08-31	2009-07-17	2			2		2147
7878/07	1974-11-20	M	ABC	naive	BCL2 norm, BCL6 norm, MYC norm	1	1	2003-10-29	2009-11-03	2			2		2197
8110/12	1955-03-18	M	ACTIVATED GC	naive	IgH/bcl2 PCR neg, IgH PCR neg on spleen at diagnosis; FISH on LN of 18/1/2013 neg	3	2	2008-08-29	2010-01-06	2			1	2009-04-15	229		7,5 months
8270/09	1938-11-25	F	ABC	naive	BCL2 e BCL6 pos IHC dia, BCL2norm, BCL6 norm, MYC no hybrid	4	nd	2005-11-04	2008-03-05	1	2008-03-29	lymphoma progression	1	2006-11-09	370		12 months
8485/05	1946-06-27	M	GCB	naive	BCL2 e BCL6 pos IHC 2005; BCL2 norm	nd	nd	1999-01-14	2009-06-11	2			1	2001-11-14	1035		33 months
8595/06	1942-09-17	M	ABC	naive		4		2002-11-07	2009-11-20	2			2			2003-04-15
8671/08	1944-05-29	F	ABC	naive		3		2004-11-14	2005-12-16				1	2005-04-20		2005-03-24	5 months
8817/07	1944-09-05	F	ACTIVATED GC	naive	MYC norm	3		2003-11-01	2010-06-16	2			2			2004-05-05
8847/10	1974-10-02	M	ABC	naive	BCL2 norm, BCL6 norm, MYC no hybrid		2	2006-09-20	2008-03-25	1	2008-03-25	lymphoma	1	2007-02-10		2006-12-23	4,5 months
8998/08	1972-02-03	M	ABC	naive	BCL2 pos in IHC	1	1	2004-11-16	2010-03-19	2			2		1949
9852/12	1950-03-01	M		naive				2008-11-05		2			1	2009-01-10		2009-01-10	2 months
9875/09	1926-11-28	F	GCB	naive		2		2005-12-14	2010-02-14	1	2008-02-14	lymphoma	1	2006-06-14		2006-05-30	7 months
